# Supplementary material for: Cold-priming causes dampening of oxylipin biosynthesis and signalling during the early cold- and light-triggering response of Arabidopsis thaliana
Source: J Exp Bot. 2021 Jun 29;72(20):7163–79. doi: 10.1093/jxb/erab314 (PMC8547158; doi:10.1093/jxb/erab314)
Supplement: erab314_suppl_Supplementary_Tables_S1-S8 [file erab314_suppl_supplementary_tables_s1-s8.xlsx]

## Sheet: Suppl. Tab. S1
Bittner et al.: Cold-priming causes dampening of oxylipin biosynthesis and signalling during the early cold- and light-triggering response of Arabidopsis thaliana
Suppl. Tab. S1: Primers used for genotyping the transgenic plant lines
Genotype	Target	left border primer	right border primer
SALK_201355	OPR3	TCCTCCGTATTGGTCAGTACG	AATAAAAATGATTGAATACCATTGG
SALK_017756	AOS	CGAGAAATTAACGGAGCTTCC	CTAACCGGAGGCTACCGTATC
SALK_027804	tAPX	ACAAGATCAAACCCACGAATG	TACTTCACCAAGATGGGATGG
SALK T-DNA		ATTTTGCCGATTTCGGAAC

## Sheet: Suppl. Tab. S2
Bittner et al.: Cold-priming causes dampening of oxylipin biosynthesis and signalling during the early cold- and light-triggering response of Arabidopsis thaliana
Suppl. Tab. S2: Primers used for qPCR analysis
Transcript	Target	forward qPCR-primer	reverse qPCR-primer
AT5G08290	YLS8	TTACTGTTTCGGTTGTTCTCCATTT	CACTGAATCATGTTCGAAGCAAGT
AT2g29960	CYP5	TTCACGCATGGGAACGGTATG	CGCCATTGAAAGTACACCTGGTC
AT4G29760	HTT4	TCCTACTTCATGTAGCGCAGGAC	TCCTCCAGAATAAGGGCTATCCG
AT2G28390	SAND1	CAAGGCAGGAAATCACCAGGTTG	CTGTACAGCTGATGCAGACCAG
AT4G25490	CBF1	GCTCCGATTACGAGCCTCAAG	GACAACTCGTGGCCAACG
AT4G25470	CBF2	GAATCCCGGAATCAACCTGT	CCCAACATCGCCTCTTCATC
AT5G12020	HSP17.6II	AAGACCCGCAACAACCCTTCAC	GTGTAGCAGCCATTGCCTTAGC
AT2G26150	HSFA2	AACAGCTTTGTGGTGTGGGA	TGCTTGAAGTAACGTGGAAGGA
AT4G17750	HSFA1A	GGACTTCTCACATCAGATGCTCTC	CCATCTCGTGAGGAAAGATTGTGG
AT1G32330	HSFA1D	TCATGGAGTCCGACGAACAATAGC	ACCATAGGTGTTTAACTGGCGAAC
AT1G27730	ZAT10	TCACAAGGCAAGCCACCGTAAG	TTGTCGCCGACGAGGTTGAATG
AT5G59820	ZAT12	TTGGTTACACGCGCTTTGTTGC	ACAAGCCACTCTCTTCCCACTG
AT5G04340	ZAT6	TCTACAAGCCACGTCAGCAGTG	TTCCGGTATCGGCGGTATGTTG
AT3G45140	LOX2	TGGAGGGCATAACTTGGTCGAG	TGCGTAGTCTTCTACCGTAATCCG
AT1G17420	LOX3	GCTCGCTAAAGCCCACGTTAGTTC	AGCATGCATGTGTCCGTAACCAG
AT5G42650	AOS	GGTGGCGAGGTTGTTTGTGATTG	TTCCTAACGGCGACGTACCAAC
AT3G25770	AOC2	GCCAAGAAGAACCTCACTGCTTC	TCTTGAACTTTGCTTGGTCTAGGG
AT1G32640	MYC2	TGAAGATAATTGGTTGGGACG	CAACTCCAAATCCATCAACG
AT5G24770	VSP2	AGGACTTGCCCTAAAGAACGACAC	TCGGTCTTCTCTGTTCCGTATCC
AT3G16470	JR1	CCTGTCCTTGGAAGTGATCATGGG	TCATCTGGTCCAAGCACAAACTCC
AT4G23600	JR2	CGAAGCCTGCACCTTCTTATGGAC	TCGTCTTCGATGTCCACAAAGCTC
AT3G04720	PR4	GCGGCAAGTGTTTAAGGGTGAAG	CGTTGCTGCATTGGTCCACTATTC
AT2G06050	OPR3	ATCTCTCTCATCGGAGTGGTTCT	TGCTTCCACAACTTGCTTCCATGC

## Sheet: Suppl. Tab. S3
Bittner et al.: Cold-priming causes dampening of oxylipin biosynthesis and signalling during the early cold- and light-triggering response of Arabidopsis thaliana
Suppl. Tab. S3: Read numbers and alignment efficiencies in the RNA-seq samples
Sample	Raw Reads [Mio]	Clean Reads [%]	Aligned Reads [%]	Uniquely aligned [%]
C0	62.57	0.9666	0.9641	0.8298
P0	85.19	0.9629	0.9632	0.8251
C30C	67.14	0.9651	0.965	0.8263
C60C	64.15	0.9651	0.9632	0.8316
C120C	72.08	0.9645	0.9627	0.8267
P30C	80.5	0.9656	0.9643	0.8281
P60C	64.76	0.9637	0.9657	0.8296
P120C	58.26	0.9641	0.9621	0.8302
C30L	72.18	0.9688	0.9627	0.8278
C60L	80.28	0.9679	0.9652	0.8349
C120L	63.29	0.9633	0.961	0.8328
P30L	89.86	0.9641	0.9621	0.8233
P60L	74.18	0.9682	0.9636	0.8302
P120L	71.48	0.9712	0.9661	0.8353

## Sheet: Suppl. Tab. S4
Bittner et al.: Cold-priming causes dampening of oxylipin biosynthesis and signalling during the early cold- and light-triggering response of Arabidopsis thaliana
Suppl. Tab. S4: FPKM values for the eight constitutively expressed genes as obtained in the RNA-seq analysis. For comparison, the FPKM values was standardized for each gene to the FPKM value obtained in control plants prior to the cold or light-triggering treatment. The mean and standard deviation were calculated for each gene over all treatments.
	gene_id	TAIR ID	C0	P0	C30C	P30C	C60C	P60C	C120C	P120C	C30L	P30L	C60L	P60L	C120L	P120L		Gene Name
FPKM values	830725	AT5G08290	78.37	71.38	75.38	84.95	70.86	85.89	75.45	82.1	78.93	80.45	67.95	82.31	82.49	85.5		mRNA splicing factor, thioredoxin-like U5 snRNP (YLS8)
	837892	AT1G13320	23.21	22.64	21.52	21.14	21.64	21.84	23.76	19.38	22.45	22.79	24.39	23.75	22.91	27		protein phosphatase 2A subunit A3 (PP2AA3)
	817387	AT2G28390	19.23	17.98	16.13	16.86	16.21	17.38	16.61	16.28	19.69	20.39	24.21	24.14	20.6	21.75		SAND family protein (AT2G28390)
	828909	AT4G27960	91.49	85.42	93.69	99.09	94.75	106.37	100.94	110.7	91.26	102.17	105.14	117.13	103.11	105.29		ubiquitin conjugating enzyme 9 (UBC9)
	829475	AT4G33380	29.32	29.44	27.24	29.49	28.46	29.37	29.85	29.36	29.46	28.48	29.61	31.23	28.64	29.66		dimethylallyl, adenosine tRNA methylthiotransferase (AT4G33380)
	834706	AT5G46630	29.96	31.34	29.89	29.82	31.82	30.96	34.91	31.7	31.78	32.36	38.05	33.32	34.3	36.67		Clathrin adaptor complexes medium subunit family protein (AT5G46630)
	837307	AT1G07920	327.98	318.83	302.13	311.61	321.16	331.99	298.6	294.46	358.67	330.55	326.04	330.64	431.23	425.36		GTP binding Elongation factor Tu family protein (AT1G07920)
	817546	AT2g29960	42.75	40.79	39.79	41.32	38.95	46.6	39.7	41	39.99	38.33	37.21	42.9	42.96	43.65		cyclophilin 5 (CYP5)
																		all data		without C0/C0
	C0-normalized FPKM		C0/C0	P0/C0	C30C/C0	C60C/C0	C120C/C0	P30C/C0	P60C/C0	P120C/C0	C30L/C0	C60L/C0	C120L/C0	P30L/C0	P60L/C0	P120L/C0		mean	Stand. Dev.	mean	Stand. Dev.		Gene Name
normalized	830725	AT5G08290	1	0.910808	0.961848	1.08396	0.904173	1.09596	0.962741	1.04759	1.00715	1.02654	0.867041	1.05027	1.05257	1.09098		1.0044	0.0735028	1.00474	0.0764928		mRNA splicing factor, thioredoxin-like U5 snRNP (YLS8)
	837892	AT1G13320	1	0.975442	0.927187	0.910814	0.932357	0.940974	1.0237	0.834985	0.967255	0.981904	1.05084	1.02327	0.987075	1.16329		0.979935	0.0761732	0.978391	0.0790553		protein phosphatase 2A subunit A3 (PP2AA3)
	817387	AT2G28390	1	0.934997	0.838794	0.876755	0.842954	0.903796	0.863755	0.846594	1.02392	1.06032	1.25897	1.25533	1.07124	1.13105		0.993463	0.146639	0.99296	0.152614		SAND family protein (AT2G28390)
	828909	AT4G27960	1	0.933654	1.02405	1.08307	1.03563	1.16264	1.10329	1.20997	0.997486	1.11673	1.1492	1.28025	1.12701	1.15084		1.09813	0.0931754	1.10568	0.0924173		ubiquitin conjugating enzyme 9 (UBC9)
	829475	AT4G33380	1	1.00409	0.929059	1.0058	0.970668	1.00171	1.01808	1.00136	1.00477	0.971351	1.00989	1.06514	0.976808	1.0116		0.997881	0.0304699	0.997717	0.0317078		dimethylallyl, adenosine tRNA methylthiotransferase (AT4G33380)
	834706	AT5G46630	1	1.04606	0.997664	0.995327	1.06208	1.03338	1.16522	1.05808	1.06075	1.08011	1.27003	1.11215	1.14486	1.22397		1.08926	0.0845734	1.09613	0.083867		Clathrin adaptor complexes medium subunit family protein (AT5G46630)
	837307	AT1G07920	1	0.972102	0.921184	0.950088	0.979206	1.01223	0.910421	0.897799	1.09357	1.00784	0.994085	1.00811	1.31481	1.29691		1.0256	0.128762	1.02757	0.1338		GTP binding Elongation factor Tu family protein (AT1G07920)
	817546	AT2g29960	1	0.954152	0.93076	0.96655	0.911111	1.09006	0.928655	0.959064	0.935439	0.896608	0.870409	1.00351	1.00491	1.02105		0.962306	0.057534	0.959406	0.058809		cyclophilin 5 (CYP5)
																Mean		1.01887		1.02032
																Stand. Dev.		0.0497037		0.053527

## Sheet: Suppl. Tab S5
Bittner et al.: Cold-priming causes dampening of oxylipin biosynthesis and signalling during the early cold- and light-triggering response of Arabidopsis thaliana
Suppl. Tab. S5: Analysis of the data set for genes differentially expressed by cold- and light-triggering
A: Overlap of genes regulated after 60 min at 4°C at least 1.5-fold with the genes identified to be induced after 3h at 0°C by Lee et al. (2005)
List names	number of elements	number of unique elements
Lee 3h cold wt	71	71
cold C60/C0 1.5xup	964	964
Overall number of unique elements		976
Names	total	elements
Lee 3h cold wt all cold C60/C0 1.5xup	52	AT1G25400 AT3G61190 AT4G30350 AT1G11210 AT5G06320 AT2G42530 AT1G51090 AT5G49480 AT1G20440 AT2G23120 AT2G36220 AT4G18280 AT2G34930 AT1G20450 AT4G25480 AT1G23710 AT5G47060 AT4G25470 AT3G50970 AT5G20230 AT4G32020 AT3G45970 AT5G65300 AT1G27730 AT5G05410 AT5G47230 AT4G11280 AT1G49450 AT3G24520 AT1G67970 AT1G61340 AT5G57560 AT2G40000 AT4G36010 AT1G76590 AT5G54470 AT3G50930 AT3G56880 AT1G02660 AT1G07150…
B: Overlap of genes regulated at least 1.5-fold after 60 min in heat-filtered high-light with the genes defined as high-light regulated in the study by Chrisp et al. (2017).
Crisp 60 min	3309	3309
light C60/C0 1.5xdown	9245	9245
light C60/C0 1.5xup	3059	3059
Overall number of unique elements		13464
Names	total	elements
Crisp 60 min light C60/C0 1.5xup	762	AT3G44110 AT3G51910 AT3G05660 AT2G06050 AT1G75810 AT5G66080 AT2G47730 AT1G51440 AT4G05110 AT4G29330 AT2G32210 AT3G51400 AT1G09140 AT1G75580 AT5G52750 AT3G28210 AT4G17490 AT2G40950 AT5G41740 AT4G12000 AT2G31360 AT3G08690 AT1G51790 AT3G05880 AT3G01820 AT3G61920 AT1G50640 AT4G11220 AT3G08970 AT5G43420 AT5G42146 AT1G30070 AT3G12050 AT4G16780 AT1G04570 AT4G01360 AT2G36400 AT1G17147 AT4G16590 AT3G19830…
light C60/C0 1.5xup	2297	AT4G29950 AT5G46240 AT3G25717 AT1G72450 AT1G28460 AT1G35112 AT2G46620 AT1G09943 AT4G06065 AT4G22970 AT4G32205 AT3G48020 AT3G06890 AT3G44560 AT1G24575 AT3G09305 AT1G53903 AT1G56540 AT5G26220 AT2G07335 AT3G61170 AT3G28370 AT4G22780 AT1G53625 AT3G26840 AT2G38940 AT5G55120 AT4G27530 AT1G09805 AT5G22796 AT4G37290 AT1G80840 ATCG00920 AT4G29940 AT4G15280 AT4G15417 AT5G62830 AT2G45130 AT4G06430 AT5G45920…

## Sheet: Suppl. Tab S6
Bittner et al.: Cold-priming causes dampening of oxylipin biosynthesis and signalling during the early cold- and light-triggering response of Arabidopsis thaliana
Suppl. Tab. S6: FFPKM values for the 1860 genes that passed all the pre-selection criteria and the impact of priming and cold- or light-triggering on their expression. Priming effects stronger than 1.5 or less than 1/1.5 are highlighted in purple. A: Genes with at least 1.5-fold priming effects in the cold and in the light. The genes are organized according to the cluster analysis by ClustVis (Su…
A: only in the cold more than 1.5-fold priming regulated										MeJA		15 min up	30 min up	60 min up	120 min up	30 min down	120 min down							> 1.5-fold regulated							Min	Max
			H3K27me3 targets						FPKM values															Priming effect							log2 (C0-normalized FPKM values)
									0 min		cold						light							cold			light				cold						light
Heatmap	Cluster	gene_id	TAIR ID		OPDA	MeJA	[+ -]		C0	P0	C30C	P30C	C60C	P60C	C120C	P120C	C30L	P30L	C60L	P60L	C120L	P120L		P30/C30	P60/C60	P120/C120	P30/C30	P60/C60	P120/C120		C30C/C0	C60C/C0	C120C/C0	P30C/C0	P60C/C0	P120C/C0	C30L/C0	C60L/C0	C120L/C0	P30L/C0	P60L/C0	P120L/C0		Gene Name
1	1	832968	AT5G28640						3.85	3.15	1.57	2.76	5.29	2.56	3.47	4.27	2.51	2.1	2.49	3.3	3.56	2.05		1.75796	0.483932	1.23055	0.836653	1.3253	0.575843		-1.29409	0.458409	-0.149923	-0.48019	-0.588715	0.149378	-0.617171	-0.628713	-0.112981	-0.874469	-0.222392	-0.909235		SSXT family protein (AN3)
2	1	839649	AT1G27580						1.86	2.53	2.17	1.71	3.47	3.84	1.36	2.8	2.83	2.73	2.18	2.45	2.43	1.43		0.788018	1.10663	2.05882	0.964664	1.12385	0.588477		0.222392	0.899633	-0.451696	-0.121306	1.0458	0.590124	0.605499	0.229026	0.385654	0.553598	0.397479	-0.379287		F-box protein (DUF295) (AT1G27580)
3	1	828394	AT4G22950						3.12	3.39	2.85	1.89	2.99	3.3	2.19	4.11	2.3	2.44	2.98	4.69	4.86	3.01		0.663158	1.10368	1.87671	1.06087	1.57383	0.619342		-0.130584	-0.0614005	-0.510615	-0.72316	0.08092	0.397592	-0.439912	-0.0662337	0.63941	-0.354665	0.588042	-0.0517825		AGAMOUS-like 19 (AGL19)
4	1	843254	AT1G69230						3.28	2.5	2.47	2.07	3.21	3.65	2.3	4.55	2.2	1.9	1.87	2.85	3.58	1.97		0.838057	1.13707	1.97826	0.863636	1.52406	0.550279		-0.409185	-0.0311225	-0.512062	-0.664065	0.154201	0.472171	-0.576192	-0.810658	0.126264	-0.787696	-0.202734	-0.7355		SPIRAL1-like2 (SP1L2)
5	1	822833	AT3G30775						3.98	4.63	5.15	6.24	8.14	9.1	8.6	13.56	2.66	4.21	3.52	2.02	2.84	1.19		1.21165	1.11794	1.57674	1.58271	0.573864	0.419014		0.371804	1.03226	1.11157	0.648778	1.1931	1.76852	-0.581342	-0.177193	-0.486878	0.0810518	-0.978413	-1.74181		Methylenetetrahydrofolate reductase family protein (ERD5)
6	1	835762	AT5G56610						2.31	2.03	1.79	2.6	2.6	2.93	1.59	3.13	1.66	2.7	2.58	2.1	2.24	2		1.45251	1.12692	1.96855	1.62651	0.813953	0.892857		-0.367933	0.170619	-0.538866	0.170619	0.343008	0.43827	-0.47671	0.159478	-0.0443941	0.225067	-0.137504	-0.207893		Phosphotyrosine protein phosphatases superfamily protein (AT5G56610)
7	2	831453	AT5G15960						13.38	16.26	18.11	15.61	15.64	25.57	37.12	39.88	16.18	30.28	63.71	73.67	109.04	150.11		0.861955	1.63491	1.07435	1.87145	1.15633	1.37665		0.436708	0.225162	1.47212	0.222392	0.934374	1.57559	0.274133	2.25144	3.02671	1.17829	2.461	3.48787		stress-responsive protein (KIN1) / stress-induced protein (KIN1) (KIN1)
8	2	28719301	AT3G22125						5.35	4.11	4.05	4.98	2.42	6.08	9.28	6.68	3.4	1.83	2.46	1.92	3.47	3.93		1.22963	2.5124	0.719828	0.538235	0.780488	1.13256		-0.401617	-1.14453	0.794586	-0.103393	0.184532	0.320309	-0.654004	-1.12088	-0.624603	-1.5477	-1.47843	-0.44501		transmembrane protein
9	3	835561	AT5G54720						5.18	3.84	5.55	5.38	7.45	5.07	7.37	4.72	5.69	5.02	8.54	5	1.58	2.35		0.969369	0.680537	0.640434	0.88225	0.58548	1.48734		0.0995357	0.524288	0.508713	0.0546541	-0.0309664	-0.134165	0.135477	0.721284	-1.71303	-0.0452647	-0.051024	-1.14029		Ankyrin repeat family protein (AT5G54720)
10	3	824937	AT3G57680						1.86	1.95	2.44	2.03	2.44	1.38	2.6	1.9	2.29	2.46	2.42	2.44	1.9	3.37		0.831967	0.565574	0.730769	1.07424	1.00826	1.77368		0.391579	0.391579	0.483209	0.126177	-0.430634	0.0306968	0.300045	0.379704	0.0306968	0.403356	0.391579	0.857446		Peptidase S41 family protein (AT3G57680)
11	3	6241166	AT1G24881						6.27	6.32	7.82	7.1	4.94	4.3	10.51	5.36	7	9.05	10.2	5.09	6.99	15.12		0.907928	0.870445	0.50999	1.29286	0.49902	2.16309		0.318703	-0.343954	0.745225	0.179354	-0.544129	-0.226232	0.158889	0.702032	0.156827	0.529452	-0.3008	1.26992		F-box family protein (AT1G24881)
12	3	844036	AT1G77000						3.36	2.15	2.5	3.78	4.24	3.64	6	5.94	2.73	4.29	4.03	4.6	5.54	5.86		1.512	0.858491	0.99	1.57143	1.14144	1.05776		-0.426533	0.335603	0.836501	0.169925	0.115477	0.822002	-0.29956	0.262319	0.721425	0.352516	0.453173	0.802439		RNI-like superfamily protein (SKP2B)
13	3	826859	AT4G12470						6.5	4.36	2.58	5.04	5.72	7.45	17.02	20.07	2.4	3.75	4.04	2.7	5.27	7.28		1.95349	1.30245	1.1792	1.5625	0.668317	1.3814		-1.33307	-0.184425	1.38872	-0.367016	0.196801	1.62653	-1.43741	-0.686084	-0.302637	-0.793549	-1.26748	0.163499		azelaic acid induced 1 (AZI1)
14	3	825443	AT3G62690						1.9	2.14	1.91	3.6	4.39	4.88	10.17	9.71	3.82	2.48	3.43	2.33	2.51	3.18		1.88482	1.11162	0.954769	0.649215	0.6793	1.26693		0.00757322	1.20822	2.42025	0.921997	1.36088	2.35347	1.00757	0.852209	0.401688	0.384341	0.294331	0.743027		AtL5 (ATL5)
15	3	818687	AT2G40900						2.67	2.81	1.26	2.09	2.48	2.28	3.46	3.77	2.55	2.02	2.09	1.49	1.87	3.26		1.65873	0.919355	1.0896	0.792157	0.712919	1.74332		-1.08342	-0.1065	0.373932	-0.353337	-0.227806	0.497725	-0.0663425	-0.353337	-0.513801	-0.402484	-0.841527	0.288032		nodulin MtN21 /EamA-like transporter family protein (UMAMIT11)
16	3	5008021	AT3G22142						6.6	5.17	3.72	6.2	7.3	7.08	9.83	10.43	6.66	3.91	5.35	3.18	3.68	5.56		1.66667	0.969863	1.06104	0.587087	0.594393	1.51087		-0.827163	0.14543	0.574725	-0.0901978	0.101283	0.660201	0.0130562	-0.302927	-0.84276	-0.755297	-1.05344	-0.247381		Bifunctional inhibitor/lipid-transfer protein/seed storage 2S albumin superfamily protein (AT3G22142)
17	3	821540	AT3G20015						2.08	1.86	1.47	2.26	2.77	2.56	4.46	3.9	1.22	1.15	2.09	1.55	1.89	3.13		1.53741	0.924188	0.874439	0.942623	0.741627	1.65608		-0.500767	0.413302	1.10046	0.119739	0.29956	0.906891	-0.769702	0.00691941	-0.138197	-0.85495	-0.424315	0.589579		Eukaryotic aspartyl protease family protein (AT3G20015)
18	3	842554	AT1G62570						2.11	1.93	1.19	2.1	2.6	2.2	5.05	6.32	3.49	3.76	5.72	5.93	6.28	13.61		1.76471	0.846154	1.25149	1.07736	1.03671	2.1672		-0.826281	0.301269	1.25904	-0.00685367	0.0602605	1.58268	0.725984	1.43877	1.57352	0.83349	1.49079	2.68935		flavin-monooxygenase glucosinolate S-oxygenase 4 (FMO GS-OX4)
19	3	829604	AT4G34530						5.78	6.27	5.67	7.85	5.29	8.3	17.68	15.79	5.31	5.74	8.64	6.74	4.6	12.84		1.38448	1.569	0.8931	1.08098	0.780093	2.7913		-0.0277208	-0.127802	1.61298	0.441623	0.522042	1.44987	-0.122358	0.579962	-0.329436	-0.0100188	0.221679	1.1515		cryptochrome-interacting basic-helix-loop-helix 1 (CIB1)
20	3	816350	AT2G18350						2.38	2	2.2	3.47	3.62	5.43	8.49	9.6	2.89	2.65	3.7	3.53	4.15	6.54		1.57727	1.5	1.13074	0.916955	0.954054	1.5759		-0.113458	0.605028	1.8348	0.543974	1.18999	2.01207	0.280108	0.636564	0.80215	0.155031	0.568707	1.45833		homeobox protein 24 (HB24)
21	3	1466254	ATCG00920						39.21	96.68	115.9	71.35	86.63	75.43	260.86	298.52	238.74	89.4	68.32	65.21	198.42	90.41		0.615617	0.870715	1.14437	0.374466	0.954479	0.45565		1.56359	1.14365	2.73398	0.863692	0.943917	2.92853	2.60615	0.801086	2.33926	1.18905	0.733872	1.20526		rrn16S
22	3	4042819	ATCG01210						39.21	96.68	115.9	71.35	86.63	75.43	260.86	298.52	238.74	89.4	68.32	65.21	198.42	90.41		0.615617	0.870715	1.14437	0.374466	0.954479	0.45565		1.56359	1.14365	2.73398	0.863692	0.943917	2.92853	2.60615	0.801086	2.33926	1.18905	0.733872	1.20526		rrn16S
23	3	834703	AT5G46600						1.45	1.3	1.31	1.44	1.6	2.6	7.5	7.77	1.08	1.23	1.79	1.19	3.18	3.8		1.09924	1.625	1.036	1.13889	0.664804	1.19497		-0.146486	0.142019	2.37084	-0.00998409	0.842459	2.42186	-0.425022	0.303907	1.13297	-0.237395	-0.285091	1.38995		aluminum activated malate transporter family protein (AT5G46600)
24	3	825151	AT3G59820						1.09	1.03	0.55	0.99	1.5	1.19	3.77	3.02	1.2	1.12	1.96	1.22	5.84	5.62		1.8	0.793333	0.801061	0.933333	0.622449	0.962329		-0.986825	0.460634	1.79024	-0.138828	0.126633	1.47022	0.138706	0.846526	2.42164	0.0391706	0.162553	2.36624		LETM1-like protein (LETM1)
25	3	816293	AT2G17840						68.43	56.86	94.19	60.71	121.01	95.61	187.72	151.64	70.73	135.5	159.94	131.67	111.52	135.61		0.644548	0.7901	0.807799	1.91574	0.823246	1.21602		0.460945	0.822425	1.45588	-0.172695	0.482533	1.14795	0.0476933	1.22483	0.704602	0.985592	0.944226	0.986763		Senescence/dehydration-associated protein-like protein (ERD7)
26	3	836357	AT5G62360						1.28	1.12	6.91	2.79	25.33	19.28	164.58	136.89	2.06	3.71	5.92	3.35	12.25	4.7		0.403763	0.761153	0.831754	1.80097	0.565878	0.383673		2.43254	4.30663	7.0065	1.12412	3.91289	6.74073	0.686501	2.20945	3.25857	1.53528	1.38802	1.87652		Plant invertase/pectin methylesterase inhibitor superfamily protein (AT5G62360)
27	3	828647	AT4G25433						2.47	3.37	9.32	4.64	11.58	9.41	28.51	33.79	3.35	5.08	10.56	7.28	17.7	14.19		0.497854	0.812608	1.1852	1.51642	0.689394	0.801695		1.91582	2.22905	3.52889	0.909614	1.92968	3.77401	0.43965	2.09603	2.84117	1.04032	1.55943	2.52229		peptidoglycan-binding LysM domain-containing protein (AT4G25433)
28	3	832611	AT5G25390						1.32	1.33	2.09	1.66	0.99	1.78	4.25	4.72	1.38	2	2.76	3.57	3.44	5.86		0.794258	1.79798	1.11059	1.44928	1.29348	1.70349		0.662965	-0.415037	1.68692	0.330645	0.431339	1.83825	0.0641303	1.06413	1.38187	0.599462	1.43539	2.15036		Integrase-type DNA-binding superfamily protein (SHN3)
29	3	841737	AT1G53035						1.45	1.76	1.35	1.65	2.14	3.55	25.93	27.51	1.43	0.86	0.68	0.96	1.94	2.81		1.22222	1.65888	1.06093	0.601399	1.41176	1.44845		-0.103093	0.561558	4.1605	0.186413	1.29177	4.24583	-0.0200378	-1.09245	0.420004	-0.753644	-0.594947	0.954517		transmembrane protein (AT1G53035)
30	3	832582	AT5G25110						0.69	0.87	0.8	0.9	1.07	1.83	12.19	14.18	0.6	0.8	1.38	1.77	2.68	5.76		1.125	1.71028	1.16325	1.33333	1.28261	2.14925		0.213404	0.632943	4.14296	0.383329	1.40718	4.36112	-0.201634	1	1.95756	0.213404	1.35908	3.0614		CBL-interacting protein kinase 25 (CIPK25)
31	3	842083	AT1G56300						0.87	0.89	2.33	2.33	6.55	10.11	53.95	59.51	2.93	5.24	9.63	16.95	16.85	19.55		1	1.54351	1.10306	1.7884	1.76012	1.16024		1.42124	2.91241	5.95446	1.42124	3.53862	6.09597	1.75181	3.46845	4.27559	2.59048	4.28413	4.49001		Chaperone DnaJ-domain superfamily protein (AT1G56300)
32	3	817950	AT2G33830						1.5	1.38	2.84	4.19	5.34	8.33	26.23	28.18	1.41	2.44	0.95	1.19	1.08	0.87		1.47535	1.55993	1.07434	1.7305	1.25263	0.805556		0.920928	1.83188	4.12818	1.48199	2.47335	4.23164	-0.0892673	-0.658963	-0.473931	0.701919	-0.334001	-0.785875		Dormancy/auxin associated family protein (AT2G33830)
33	4	834943	AT5G48850				D		2.11	2.11	2.77	2.48	3.12	2.26	0.66	1.43	1.78	2.44	2.71	1.62	4.61	2.59		0.895307	0.724359	2.16667	1.37079	0.597786	0.561822		0.392643	0.564303	-1.67671	0.233097	0.0990798	-0.561228	-0.245366	0.36105	1.12752	0.209638	-0.381249	0.295709		Tetratricopeptide repeat (TPR)-like superfamily protein (ATSDI1)
34	4	828080	AT4G02290						14.68	7.86	4.46	4.07	7.21	10.13	3.68	8.27	6.65	2.56	2.15	2.6	6.97	3.57		0.912556	1.40499	2.24728	0.384962	1.2093	0.512195		-1.71874	-1.02578	-1.99607	-1.85075	-0.535218	-0.827893	-1.14243	-2.77144	-1.07462	-2.51964	-2.49727	-2.03986		glycosyl hydrolase 9B13 (GH9B13)
35	4	832580	AT5G25090				D		4.62	4.01	2.16	3.35	3.99	3.31	3.16	3.16	4.16	2.83	2.99	3.06	6.2	3.05		1.55093	0.829574	1	0.680288	1.02341	0.491935		-1.09686	-0.211504	-0.547968	-0.463732	-0.481062	-0.547968	-0.151309	-0.627747	0.424375	-0.707091	-0.594361	-0.599084		early nodulin-like protein 13 (ENODL13)
36	4	841471	AT1G50490						6.4	5.42	3.14	5.38	6.53	5.6	5.03	6.12	5.49	4.72	4.98	4.43	6.92	3.85		1.71338	0.85758	1.2167	0.859745	0.889558	0.556358		-1.02731	0.0290111	-0.347514	-0.250466	-0.192645	-0.0645403	-0.221266	-0.361926	0.1127	-0.439285	-0.530765	-0.733213		ubiquitin-conjugating enzyme 20 (UBC20)
37	4	842727	AT1G64220						1.65	1.85	1.41	2.22	1.47	2.19	1.95	3.55	0.78	0.52	0.7	1.51	5.94	4.14		1.57447	1.4898	1.82051	0.666667	2.15714	0.69697		-0.226771	-0.16665	0.241008	0.428094	0.408465	1.10535	-1.08092	-1.23704	1.848	-1.66588	-0.127917	1.32716		translocase of outer membrane 7 kDa subunit 2 (TOM7-2)
38	4	842547	AT1G62500				D		18.76	11.25	5.33	9.06	14.11	9.2	9.5	12.16	6.58	3.57	3.17	5.63	14.76	4.51		1.69981	0.65202	1.28	0.542553	1.77603	0.305556		-1.81545	-0.410942	-0.98166	-1.05008	-1.02795	-0.625517	-1.5115	-2.56511	-0.345967	-2.39366	-1.73645	-2.05646		Bifunctional inhibitor/lipid-transfer protein/seed storage 2S albumin superfamily protein (AT1G62500)
39	4	829869	AT4G37150						1.28	1.02	1.75	1.65	2.96	1.88	1.99	2.11	1.63	1.61	1.4	2.28	5.4	2.79		0.942857	0.635135	1.0603	0.98773	1.62857	0.516667		0.451211	1.20945	0.636625	0.366322	0.554589	0.721099	0.348728	0.129283	2.07682	0.330917	0.83289	1.12412		methyl esterase 9 (MES9)
40	4	829452	AT4G33150						3.39	2.82	3.94	2.71	3.39	3.36	4.37	2.85	3.15	3.11	2.29	3.17	6.03	3.01		0.687817	0.99115	0.652174	0.987302	1.38428	0.499171		0.21691	0	0.366348	-0.322992	-0.012824	-0.250323	-0.105933	-0.565938	0.830873	-0.124371	-0.0968024	-0.171522		lysine-ketoglutarate reductase/saccharopine dehydrogenase bifunctional enzyme (AT4G33150)
41	4	826861	AT4G12490						6.81	3.29	9.8	23.27	9.64	10.01	8.53	2.24	4.23	4.22	5.39	2.34	6.45	10.03		2.37449	1.03838	0.262603	0.997636	0.434137	1.55504		0.525127	0.501378	0.324891	1.77274	0.555715	-1.60416	-0.686997	-0.33737	-0.0783556	-0.690412	-1.54115	0.558595		Bifunctional inhibitor/lipid-transfer protein/seed storage 2S albumin superfamily protein (AT4G12490)
42	4	823555	AT3G44300				D		5.08	1.27	11.49	7.6	9.02	5.08	8.17	4.19	3.14	6.54	0.95	1.35	15.77	4		0.661445	0.563193	0.512852	2.0828	1.42105	0.253646		1.17748	0.828299	0.685508	0.581171	0	-0.277878	-0.694064	-2.41883	1.63428	0.364462	-1.91187	-0.344828		nitrilase 2 (NIT2)
43	4	843660	AT1G73260						2.26	1	7.3	7.73	1.87	1.78	6.93	2.48	0.34	1.07	0.5	0.65	6.82	2.91		1.0589	0.951872	0.357864	3.14706	1.3	0.426686		1.69157	-0.273285	1.61653	1.77415	-0.344446	0.134017	-2.73272	-2.17632	1.59345	-1.07871	-1.79781	0.364696		kunitz trypsin inhibitor 1 (KTI1)
44	4	818354	AT2G37770						1.58	0.92	2.19	1.6	3.02	1.53	1.02	1.39	1.78	2.44	2.48	0.92	10.25	5.12		0.730594	0.506623	1.36275	1.37079	0.370968	0.499512		0.471006	0.934624	-0.631355	0.0181473	-0.0463929	-0.18484	0.171953	0.650416	2.69763	0.626957	-0.780219	1.69622		NAD (P)-linked oxidoreductase superfamily protein (ChlAKR)
45	4	818952	AT2G43510				D		5.66	2.98	9.92	9.48	12.48	8.92	8	4.11	3.66	6.21	6.17	2.89	19.82	6.12		0.955645	0.714744	0.51375	1.69672	0.468395	0.308779		0.809538	1.14074	0.499198	0.744085	0.656242	-0.461664	-0.628958	0.124468	1.80808	0.133791	-0.969733	0.11273		trypsin inhibitor protein 1 (TI1)
46	4	818670	AT2G40750						9.61	6.09	19.65	34.62	24.63	41.24	37.5	29.7	3.08	7.67	6.38	5.52	18.15	11		1.76183	1.67438	0.792	2.49026	0.865204	0.606061		1.03192	1.35781	1.96428	1.849	2.10144	1.62785	-1.64161	-0.59098	0.917361	-0.32531	-0.799868	0.194895		WRKY DNA-binding protein 54 (WRKY54)
47	4	817484	AT2G29350				D		5.24	3.83	13.49	30.55	10.7	13.1	7.48	4.23	3.11	11.31	4.87	4.37	27.41	11.76		2.26464	1.2243	0.565508	3.63666	0.897331	0.42904		1.36425	1.02997	0.513471	2.54353	1.32193	-0.308909	-0.752652	-0.105645	2.38706	1.10996	-0.261934	1.16625		senescence-associated gene 13 (SAG13)
48	4	826860	AT4G12480				D		8.02	3.88	9.74	17.64	8.16	9	8.94	5.21	2.36	3.44	4.22	2.57	6.87	4.38		1.81109	1.10294	0.582774	1.45763	0.609005	0.637555		0.28032	0.0249669	0.156673	1.13718	0.166323	-0.622319	-1.76482	-0.926359	-0.223292	-1.22119	-1.64183	-0.872671		Bifunctional inhibitor/lipid-transfer protein/seed storage 2S albumin superfamily protein (EARLI1)
49	4	817022	AT2G24850				D		4.16	1.48	6.77	20.66	15.02	9.5	10.04	5.53	6.23	13.98	38.43	20.2	117.42	21.93		3.0517	0.63249	0.550797	2.24398	0.525631	0.186765		0.702572	1.85223	1.2711	2.31218	1.19134	0.410696	0.582649	3.20758	4.81895	1.74871	2.2797	2.39825		tyrosine aminotransferase 3 (TAT3)
50	4	817184	AT2G26440				D		3.26	2.41	4.69	9.56	9.28	11.92	17.54	15.94	3.22	5.2	6.63	4.45	12.38	7.85		2.03838	1.28448	0.90878	1.61491	0.671192	0.634087		0.524716	1.50925	2.4277	1.55214	1.87044	2.28971	-0.0178113	1.02414	1.92507	0.67364	0.448933	1.26782		Plant invertase/pectin methylesterase inhibitor superfamily (AT2G26440)
51	4	822184	AT3G25882				D		6.43	4.69	10.84	23.91	11.99	22.77	19.03	15.77	3	4.69	6.82	4.83	13.52	9.57		2.20572	1.89908	0.828692	1.56333	0.708211	0.70784		0.753474	0.898941	1.56538	1.89472	1.82424	1.29429	-1.09986	0.084953	1.0722	-0.455231	-0.412796	0.5737		NIM1-interacting 2 (NIMIN-2)
52	4	824241	AT3G50770				D		3.19	2.41	4.09	5.86	7.74	7.21	4.46	2.87	2.52	2.84	1.66	1.31	2.01	0.65		1.43276	0.931525	0.643498	1.12698	0.789157	0.323383		0.358544	1.27878	0.483487	0.877344	1.17644	-0.152506	-0.340133	-0.942373	-0.666361	-0.167665	-1.28399	-2.29504		calmodulin-like 41 (CML41)
53	4	834678	AT5G46350				D		2.29	1.44	2.22	2.63	3.49	2.19	2.11	2.21	1.99	2.36	2.66	2.23	3.14	2.01		1.18468	0.627507	1.04739	1.18593	0.838346	0.640127		-0.0447879	0.607879	-0.118105	0.199715	-0.0644167	-0.0513012	-0.202579	0.216079	0.455417	0.0434393	-0.0383039	-0.188152		WRKY DNA-binding protein 8 (WRKY8)
54	4	830011	AT4G38540				D		2.52	1.28	2.78	2.91	3.12	2.39	2.86	1.77	1.69	2.13	2.1	1.61	2.63	1.27		1.04676	0.766026	0.618881	1.26036	0.766667	0.48289		0.141661	0.308122	0.182591	0.207595	-0.0764131	-0.509674	-0.5764	-0.263034	0.0616391	-0.24257	-0.646363	-0.988595		FAD/NAD (P)-binding oxidoreductase family protein (AT4G38540)
55	4	817814	AT2G32530						5.66	6.2	5.85	5.23	6.68	4.42	3.51	3.95	3.54	3	1.61	1.06	1.54	1.33		0.894017	0.661677	1.12536	0.847458	0.658385	0.863636		0.0476346	0.239046	-0.689331	-0.113991	-0.356756	-0.518949	-0.677053	-1.81374	-1.87787	-0.91584	-2.41674	-2.08938		cellulose synthase-like B3 (CSLB03)
56	4	834469	AT5G44420						26.5	7.54	16.21	13.82	169.97	29.78	11.26	6.85	6.55	53.72	5.63	1.66	25.21	4.08		0.85256	0.175207	0.608348	8.20153	0.294849	0.161841		-0.709108	2.68122	-1.23479	-0.939235	0.168351	-1.95182	-2.01643	-2.23479	-0.0719962	1.01947	-3.99674	-2.69935		plant defensin 1.2 (PDF1.2)
57	4	817142	AT2G26010				D		3.58	1.1	2.26	2.9	13.86	3.41	1.53	0.85	1.13	6.73	1.01	0.44	3.05	0.9		1.28319	0.246032	0.555556	5.95575	0.435644	0.295082		-0.663637	1.9529	-1.22643	-0.303907	-0.0701878	-2.07442	-1.66364	-1.8256	-0.23115	0.910647	-3.02438	-1.99196		plant defensin 1.3 (PDF1.3)
58	4	820768	AT3G15356				D		16.54	11.9	15.74	23.45	59.5	18.64	14.01	14.83	15.77	13.84	13.06	5.96	17.36	8.62		1.48983	0.313277	1.05853	0.877616	0.456355	0.496544		-0.0715237	1.84693	-0.239502	0.503629	0.172443	-0.157441	-0.0687766	-0.340804	0.0698077	-0.257115	-1.47257	-0.940199		Legume lectin family protein (AT3G15356)
59	4	820901	AT3G16530				D		36.11	29.22	45.78	59	97.21	54.92	36.37	32.31	36.15	39.77	33.38	12.38	35.99	15.39		1.28877	0.564962	0.88837	1.10014	0.370881	0.427619		0.342319	1.42871	0.0103505	0.708317	0.604933	-0.160418	0.00159723	-0.113414	-0.00480232	0.139282	-1.54439	-1.23041		Legume lectin family protein (AT3G16530)
60	4	819632	AT3G04720						30.34	20.21	33.05	49.59	96.2	45.12	21.5	21.08	24.59	43.32	18.24	9.37	27.45	17.02		1.50045	0.469023	0.980465	1.76169	0.513706	0.620036		0.123429	1.66482	-0.496884	0.708828	0.572546	-0.525346	-0.303149	-0.734115	-0.144415	0.513812	-1.6951	-0.83399		pathogenesis-related 4 (PR4)
61	4	839515	AT1G02930				D		33.5	18.42	30.31	73.88	91.51	50.54	58.03	62.07	39.01	42.37	44.28	34.16	93.05	55.11		2.43748	0.552289	1.06962	1.08613	0.771454	0.592262		-0.144367	1.44977	0.792638	1.14102	0.593265	0.889735	0.219683	0.402494	1.47385	0.338882	0.0281469	0.718153		glutathione S-transferase 6 (GSTF6)
62	4	827320	AT4G16260						2.15	1.61	2.35	8.58	13.23	3.22	2.74	1.66	1.62	4	1.32	0.55	3.79	2.07		3.65106	0.243386	0.605839	2.46914	0.416667	0.546174		0.128324	2.6214	0.349839	1.99664	0.582724	-0.373153	-0.408343	-0.703799	0.817861	0.895663	-1.96683	-0.0547059		Glycosyl hydrolase superfamily protein (AT4G16260)
63	4	827247	AT4G15700				D		1.96	1.29	2.17	3.86	5.05	5.5	3.72	4.35	2.15	1.45	2.44	1.39	3.13	3.03		1.7788	1.08911	1.16935	0.674419	0.569672	0.968051		0.146841	1.36543	0.924449	0.977747	1.48858	1.15016	0.133483	0.316027	0.675309	-0.434801	-0.495769	0.628464		Thioredoxin superfamily protein (AT4G15700)
64	4	827245	AT4G15680						1.82	1.42	1.65	3.24	5.8	4.03	3.26	2.4	1.68	1.36	2.08	1.34	2.94	2.8		1.96364	0.694828	0.736196	0.809524	0.644231	0.952381		-0.141472	1.67211	0.840934	0.832055	1.14684	0.399096	-0.115477	0.192645	0.691878	-0.420332	-0.441705	0.621488		Thioredoxin superfamily protein (AT4G15680)
65	4	815093	AT2G05440				D		14.43	8.22	4.83	4.84	9.31	22.98	8.9	7.15	10	3.57	6.39	2.36	10.32	3.84		1.00207	2.46831	0.803371	0.357	0.369327	0.372093		-1.57898	-0.632218	-0.697194	-1.57599	0.671307	-1.01306	-0.529071	-1.17518	-0.483628	-2.01508	-2.61221	-1.90989		GLYCINE RICH PROTEIN 9 (GRP9)
66	4	822453	AT3G28270						44.65	46.72	50.77	41.27	48.98	32.16	30.61	30.1	35.86	44.57	48.08	44.67	85.28	51.05		0.812882	0.656595	0.983339	1.24289	0.929077	0.598616		0.185316	0.133533	-0.544657	-0.113567	-0.473393	-0.568897	-0.316285	0.106777	0.933547	-0.00258721	0.000646079	0.193251		transmembrane protein, putative (DUF677) (AT3G28270)
67	4	837600	AT1G10585				D		0.75	0.63	0.98	1.99	1.36	0.8	1.82	1.38	1.07	1.29	4.71	1.48	13.4	5.48		2.03061	0.588235	0.758242	1.20561	0.314225	0.408955		0.385891	0.858644	1.27898	1.40781	0.0931094	0.879706	0.512648	2.65076	4.1592	0.782409	0.980635	2.86921		basic helix-loop-helix (bHLH) DNA-binding superfamily protein (AT1G10585)
68	4	824763	AT3G55970				D		1.14	0.67	2.73	3.86	9.72	2.99	5.19	2.64	1.75	3.21	22.4	4.94	60.76	9.93		1.41392	0.307613	0.508671	1.83429	0.220536	0.16343		1.25987	3.09192	2.1867	1.75957	1.39111	1.2115	0.618321	4.29639	5.73602	1.49354	2.11548	3.12276		jasmonate-regulated gene 21 (JRG21)
69	4	828273	AT4G21850						4.22	2.54	4.16	8.03	9.06	5.82	6.53	5.13	3.54	4.67	16.09	8.02	44.7	5.71		1.93029	0.642384	0.785605	1.31921	0.498446	0.12774		-0.0206595	1.10227	0.62984	0.928157	0.463776	0.281716	-0.253494	1.93085	3.40496	0.14618	0.926359	0.436248		methionine sulfoxide reductase B9 (MSRB9)
70	4	820155	AT3G09940						1.49	0.83	2.53	6.16	9.65	4.04	6.15	2.9	1.95	2.94	14.45	7.41	57.44	6.48		2.43478	0.418653	0.471545	1.50769	0.512803	0.112813		0.763825	2.69522	2.04527	2.04762	1.43904	0.960741	0.388162	3.27769	5.26867	0.980504	2.31416	2.12068		monodehydroascorbate reductase (MDHAR)
71	4	821677	AT3G21230				D		1.44	2.29	2.02	2.63	3.59	2.13	2.23	2.33	2.26	2.66	5.65	2.4	8.13	3.91		1.30198	0.593315	1.04484	1.17699	0.424779	0.480935		0.488286	1.31792	0.630975	0.868994	0.564785	0.694261	0.650254	1.97218	2.49719	0.885357	0.736966	1.4411		4-coumarate:CoA ligase 5 (4CL5)
72	4	822299	AT3G26840				D		6.3	5.84	5.85	5.93	8.24	5.36	6.07	5.49	6.47	6.5	9.75	7.92	21.02	11.1		1.01368	0.650485	0.904448	1.00464	0.812308	0.528069		-0.106915	0.387293	-0.0536553	-0.0873197	-0.233119	-0.198546	0.0384139	0.63005	1.73834	0.0450879	0.330149	0.817136		Esterase/lipase/thioesterase family protein (PES2)
73	4	825476	AT3G63010				D		1.32	1.04	2.24	2.26	3.25	1.97	4.01	2.5	1.37	1.35	3.3	2.39	6.45	3		1.00893	0.606154	0.623441	0.985401	0.724242	0.465116		0.762961	1.2999	1.60306	0.775785	0.577658	0.92139	0.053638	1.32193	2.28876	0.0324215	0.856473	1.18442		alpha/beta-Hydrolases superfamily protein (GID1B)
74	4	822167	AT3G25760				D		78.16	44.75	200.44	91.44	379.85	154.39	237.96	141.81	77.06	125.59	469	209.94	582.97	151.99		0.456196	0.40645	0.59594	1.62977	0.447633	0.260717		1.35867	2.28093	1.60622	0.226395	0.982077	0.859457	-0.0204483	2.58509	2.89892	0.684219	1.42547	0.959474		allene oxide cyclase 1 (AOC1)
75	4	830443	AT5G05600				D		18.47	7.16	36.84	20.42	82.13	33.21	59.4	31.66	19.32	38.25	105.53	52.41	155.44	47.52		0.554289	0.404359	0.532997	1.97981	0.496636	0.305713		0.996089	2.15273	1.68528	0.144799	0.846434	0.777477	0.0649112	2.5144	3.0731	1.05028	1.50466	1.36335		2-oxoglutarate (2OG) and Fe (II)-dependent oxygenase superfamily protein (AT5G05600)
76	4	830578	AT5G06870				D		63.61	24.9	89.28	57.01	146	67.11	88.36	56.73	36.78	37.14	84.35	55.43	128.15	40.76		0.638553	0.459658	0.642033	1.00979	0.657143	0.318065		0.489083	1.19864	0.47414	-0.158039	0.0772742	-0.165142	-0.790332	0.407134	1.01051	-0.77628	-0.198587	-0.6421		polygalacturonase inhibiting protein 2 (PGIP2)
77	4	823620	AT3G44860						50.25	32.49	96.75	66.11	155.39	85.09	104.86	66.23	64.62	109.82	261.71	186.36	493.4	185.94		0.683307	0.54759	0.631604	1.69947	0.712086	0.376854		0.945138	1.6287	1.06127	0.395745	0.759866	0.398361	0.362857	2.38077	3.29556	1.12795	1.8909	1.88764		farnesoic acid carboxyl-O-methyltransferase (FAMT)
78	4	822168	AT3G25770						95.93	53.93	173.58	109.47	346.23	165.2	218.47	170.34	99.99	137.63	367.68	221.37	681.4	238.04		0.63066	0.477139	0.779695	1.37644	0.602072	0.34934		0.855547	1.85168	1.18738	0.190482	0.78416	0.828363	0.0598018	1.9384	2.82845	0.520741	1.20641	1.31115		allene oxide cyclase 2 (AOC2)
79	4	828538	AT4G24350				D		45.83	22.48	65.57	42.22	133.8	60.54	105.19	78.05	40.54	55.67	131.1	100.38	285.81	97.26		0.643892	0.452466	0.741991	1.37321	0.765675	0.340296		0.516744	1.54571	1.19863	-0.118366	0.401596	0.768106	-0.176946	1.5163	2.64069	0.280608	1.13111	1.08555		Phosphorylase superfamily protein (AT4G24350)
80	4	827215	AT4G15440						12.44	6.12	14.95	6.81	20.99	7.51	9.02	5.28	8.19	10.63	25.64	22.67	36.7	20.92		0.455518	0.357789	0.585366	1.29792	0.884165	0.570027		0.265159	0.754716	-0.463787	-0.86926	-0.728102	-1.23638	-0.603051	1.04341	1.56079	-0.226845	0.865798	0.749896		hydroperoxide lyase 1 (HPL1)
81	4	838207	AT1G16370				D		2.79	1.55	4.69	2.58	7.41	3.34	3.18	2.04	2.62	3.6	9.49	4.94	8.26	2.27		0.550107	0.450742	0.641509	1.37405	0.520548	0.274818		0.749323	1.40921	0.188762	-0.112894	0.259583	-0.451696	-0.0906983	1.76614	1.56588	0.367732	0.824246	-0.297573		organic cation/carnitine transporter 6 (OCT6)
82	4	843269	AT1G69370						11.02	6.32	11.81	8.65	16.38	9.58	9.47	7.7	7.49	8.28	13.98	11.79	18.02	9.91		0.73243	0.58486	0.813094	1.10547	0.843348	0.549945		0.0998847	0.571811	-0.218688	-0.349352	-0.202027	-0.517194	-0.557087	0.34324	0.709475	-0.412422	0.0974395	-0.153167		chorismate mutase 3 (CM3)
83	4	836518	AT5G63970				D		4.36	1.86	3.66	2.29	7.04	3.41	4.61	2.21	1.96	2.61	4.95	3.76	4.88	2.26		0.625683	0.484375	0.479393	1.33163	0.759596	0.463115		-0.252484	0.691247	0.0804386	-0.928981	-0.354556	-0.980282	-1.15347	0.1831	0.162553	-0.740278	-0.213595	-0.948005		Copine (Calcium-dependent phospholipid-binding protein) family (RGLG3)
84	4	842187	AT1G58200						15.53	11.42	19.06	14.41	31.86	18.07	23.57	19.09	15.68	20.19	41.12	24.42	28.82	19.32		0.756034	0.567169	0.809928	1.28763	0.593872	0.670368		0.29549	1.03669	0.601894	-0.107987	0.218539	0.297759	0.0138677	1.40478	0.892013	0.378583	0.653005	0.315037		MSCS-like 3 (MSL3)
85	4	844352	AT1G80120				D		6.34	3.95	6.47	4.22	9.84	6.52	8.42	6.46	7.18	9.4	20.92	13.34	21.6	13.57		0.652241	0.662602	0.767221	1.30919	0.637667	0.628241		0.0292829	0.634175	0.409337	-0.58724	0.0403891	0.0270513	0.179501	1.72233	1.76848	0.568178	1.0732	1.09787		LURP-one-like protein (DUF567) (AT1G80120)
86	4	818527	AT2G39420				D		14.27	7.35	12.91	10.34	28.51	16.34	16.79	10.57	11.48	15.64	37.86	23.07	39.71	16.66		0.80093	0.573132	0.629541	1.36237	0.60935	0.419542		-0.144496	0.998483	0.234617	-0.464749	0.195423	-0.43301	-0.313863	1.40769	1.47652	0.132255	0.693033	0.223403		alpha/beta-Hydrolases superfamily protein (AT2G39420)
87	4	841369	AT1G49450						1.76	1.13	1.8	1.57	2.89	1.9	3.48	2.26	2.44	3.13	7.23	3.69	6.08	4.07		0.872222	0.657439	0.649425	1.28279	0.510373	0.669408		0.0324215	0.715494	0.983512	-0.164811	0.110424	0.360747	0.471306	2.03842	1.7885	0.830587	1.06805	1.20945		Transducin/WD40 repeat-like superfamily protein (AT1G49450)
88	4	832812	AT5G27520				D		9.45	6.88	14.07	11.52	22.78	12.29	14.33	13.64	9.2	15.04	50.76	26.57	51.58	23.59		0.818763	0.539508	0.951849	1.63478	0.523444	0.457348		0.574236	1.26938	0.600652	0.285754	0.379099	0.529457	-0.0386805	2.42531	2.44843	0.670418	1.49141	1.31979		peroxisomal adenine nucleotide carrier 2 (PNC2)
89	4	823951	AT3G47960						57.72	44.9	86.55	60.11	115.67	63.75	81.43	58.43	41.27	45.49	107.34	57.51	75.37	44.88		0.694512	0.551137	0.717549	1.10225	0.535774	0.595462		0.584463	1.00287	0.496489	0.0585337	0.143354	0.017638	-0.483978	0.895045	0.384919	-0.343522	-0.00525846	-0.362999		Major facilitator superfamily protein (GTR1)
90	4	831162	AT5G13220						6.81	1.87	9.41	5.67	24.64	8.48	20.09	6.99	5.63	8.28	60.4	25.71	87.17	13.75		0.60255	0.344156	0.347934	1.47069	0.425662	0.157738		0.46654	1.85528	1.56075	-0.264306	0.316409	0.0376377	-0.27452	3.14882	3.67811	0.281976	1.9166	1.0137		jasmonate-zim-domain protein 10 (JAZ10)
91	4	837531	AT1G09970				D		23.99	15.93	31.46	27.26	48.33	28.06	37.75	25.23	20.15	22.21	58.08	29.9	44.26	23.76		0.866497	0.580592	0.668344	1.10223	0.514807	0.536828		0.391086	1.01049	0.654043	0.184352	0.226082	0.072707	-0.251653	1.27561	0.88357	-0.111224	0.317712	-0.0138983		Leucine-rich receptor-like protein kinase family protein (LRR XI-23)
92	4	841602	AT1G51760						27.92	14.33	36.25	27.6	67.44	25.19	31.56	19.85	26.87	40.34	163.34	89.7	202.2	62.47		0.761379	0.373517	0.628961	1.5013	0.549161	0.308952		0.376682	1.27231	0.176798	-0.0166307	-0.148448	-0.49216	-0.0553026	2.54851	2.85641	0.530912	1.68381	1.16186		peptidase M20/M25/M40 family protein (IAR3)
93	4	821055	AT3G17860						29.38	20.14	32.25	24.12	44.37	28.24	29.04	23.32	25.21	30.28	70.88	37.34	62.62	31.67		0.747907	0.636466	0.80303	1.20111	0.526806	0.505749		0.134465	0.59475	-0.0167929	-0.284604	-0.0570943	-0.333267	-0.220838	1.27054	1.09179	0.0435308	0.345888	0.108282		jasmonate-zim-domain protein 3 (JAZ3)
94	4	818458	AT2G38760						6.8	3.88	7.44	5.28	11.05	5.82	7.79	4.78	5.92	7.14	17.93	13.18	25.7	12.84		0.709677	0.526697	0.613607	1.20608	0.735081	0.499611		0.129768	0.70044	0.196089	-0.364997	-0.224516	-0.508524	-0.199938	1.39877	1.91816	0.0703893	0.954744	0.917039		annexin 3 (ANNAT3)
95	4	824308	AT3G51450				D		25.73	10.34	35.52	21.67	66.56	29.68	40.57	26.08	24.72	37.83	158.54	101.92	307.51	95.71		0.610079	0.445913	0.64284	1.53034	0.642866	0.311242		0.46518	1.3712	0.656962	-0.247752	0.20604	0.0194924	-0.0577727	2.62332	3.57911	0.556079	1.98591	1.89522		Calcium-dependent phosphotriesterase superfamily protein (AT3G51450)
96	4	841026	AT1G44350				D		7.09	2.86	11.36	7.65	31.7	12.42	20.36	10.23	11.76	18.59	101.23	43.65	143.33	36.92		0.673415	0.391798	0.502456	1.58078	0.431196	0.257587		0.680105	2.16063	1.52188	0.109674	0.808808	0.528949	0.730031	3.83571	4.33741	1.39067	2.62212	2.38055		IAA-amino acid hydrolase ILR1-like 6 (ILL6)
97	4	827256	AT4G15765				D		2.04	1.39	3.12	1.84	3.57	2.46	2.49	2.02	1.49	1.22	3.54	3.28	7.89	3.35		0.589744	0.689076	0.811245	0.818792	0.926554	0.424588		0.612977	0.807355	0.287577	-0.148863	0.270089	-0.0142139	-0.453257	0.79518	1.95146	-0.741688	0.685127	0.715592		FAD/NAD (P)-binding oxidoreductase family protein (AT4G15765)
98	4	830894	AT5G10300				D		4.04	2.06	4.51	3.91	8.33	4.51	4.73	3.54	3.38	4.87	14.2	7.04	18.66	6.41		0.866962	0.541417	0.748414	1.44083	0.495775	0.343516		0.158772	1.04396	0.227485	-0.0471867	0.158772	-0.190606	-0.257332	1.81346	2.20752	0.269566	0.80122	0.665969		methyl esterase 5 (MES5)
99	4	836152	AT5G60300						7.09	4.22	6.86	5.44	9.69	5.56	6.73	6.76	5.29	5.39	10.65	8.12	15.83	10.29		0.793003	0.573787	1.00446	1.0189	0.762441	0.650032		-0.0475771	0.450711	-0.0751791	-0.382179	-0.350701	-0.0687624	-0.422518	0.586996	1.1588	-0.3955	0.195694	0.537385		Concanavalin A-like lectin protein kinase family protein (LecRK-I.9)
100	4	828815	AT4G27070						7.27	5.28	6.12	6.52	11.51	6.71	5.68	4.29	7.21	7.63	17.34	10.71	26.57	12.85		1.06536	0.582971	0.755282	1.05825	0.617647	0.483628		-0.248424	0.662861	-0.356064	-0.157083	-0.115643	-0.760978	-0.0119561	1.25408	1.86977	0.0697277	0.558931	0.821741		tryptophan synthase beta-subunit 2 (TSB2)
101	4	844079	AT1G77420						7.47	5.96	7.33	7.3	11.3	7.2	7.47	6.08	7.26	9.17	16.33	11.93	20.58	11.71		0.995907	0.637168	0.813922	1.26309	0.730557	0.568999		-0.027295	0.597143	0	-0.0332118	-0.0531113	-0.297037	-0.0411387	1.12834	1.46206	0.295813	0.675414	0.648561		alpha/beta-Hydrolases superfamily protein (AT1G77420)
102	4	842563	AT1G62660				D		22.7	14.81	21.84	17.76	36.92	24.39	22.81	17.42	21.81	18.76	30.19	23.64	55.56	25.41		0.813187	0.660618	0.7637	0.860156	0.783041	0.457343		-0.0557194	0.70171	0.00697415	-0.354061	0.103597	-0.381948	-0.0577025	0.411378	1.29135	-0.275032	0.0585377	0.162704		Glycosyl hydrolases family 32 protein (AT1G62660)
103	4	833793	AT5G38130				D		1.58	0.56	1.68	1	4.69	1.29	2.07	0.95	1.58	1.97	8.29	5.15	24.31	5.03		0.595238	0.275053	0.458937	1.24684	0.62123	0.206911		0.0885367	1.56966	0.389706	-0.659925	-0.292553	-0.733925	0	2.39145	3.94355	0.318271	1.70465	1.67063		HXXXD-type acyl-transferase family protein (AT5G38130)
104	4	830457	AT5G05730				D		24.67	15.92	26.15	20.54	35.95	20.56	21.91	17.04	19.61	19.89	36.91	28.52	57.15	29.51		0.785468	0.571905	0.777727	1.01428	0.77269	0.51636		0.0840532	0.543234	-0.171168	-0.264322	-0.262917	-0.533832	-0.331168	0.581254	1.212	-0.310714	0.209216	0.258446		anthranilate synthase alpha subunit 1 (ASA1)
105	4	814944	AT2G04080						19.86	13.55	21.35	17.13	32.02	21	23.94	18.83	18.8	20.22	35.27	32.55	66.01	36.02		0.802342	0.65584	0.78655	1.07553	0.922881	0.545675		0.10437	0.689108	0.269558	-0.21334	0.0805237	-0.0768326	-0.079133	0.828576	1.73282	0.0259174	0.712792	0.858933		MATE efflux family protein (AT2G04080)
106	4	827902	AT4G01080				D		154.3	110.91	178.88	93.75	225.33	102.57	97.05	72.44	128.21	136.79	298.8	310.12	722.2	417.28		0.524094	0.455199	0.746419	1.06692	1.03788	0.57779		0.213254	0.546301	-0.668938	-0.718847	-0.589129	-1.09088	-0.267229	0.953442	2.22666	-0.173775	1.00709	1.43528		TRICHOME BIREFRINGENCE-LIKE 26 (TBL26)
107	4	843543	AT1G72120				D		3.17	1.86	3.81	2.48	4.49	2.61	3.19	2.11	3.07	3.47	8.47	6.65	15.17	7.96		0.650919	0.581292	0.661442	1.13029	0.785124	0.52472		0.265308	0.502233	0.00907358	-0.354143	-0.280433	-0.58724	-0.0462442	1.41788	2.25867	0.130453	1.06887	1.32829		Major facilitator superfamily protein (AT1G72120)
108	4	838554	AT1G19670				D		223.77	111.66	225.98	140.96	375.8	154.56	183.62	98.4	176.72	270.84	724.51	510.03	1235.83	419.74		0.623772	0.411283	0.535889	1.53259	0.703965	0.339642		0.0141785	0.747948	-0.285293	-0.666731	-0.53385	-1.18529	-0.340551	1.69499	2.46539	0.275424	1.18857	0.907479		chlorophyllase 1 (CLH1)
109	4	837777	AT1G12240				D		118.79	88.02	134.6	90.23	169.45	93.74	91.68	70.62	101.43	109.64	242.57	167.41	275.18	104.12		0.670357	0.553202	0.770288	1.08094	0.690151	0.378371		0.180265	0.512446	-0.373734	-0.396734	-0.341677	-0.750265	-0.227929	1.02999	1.21196	-0.115639	0.494972	-0.190166		Glycosyl hydrolases family 32 protein (ATBETAFRUCT4)
110	4	834428	AT5G44050				D		15.69	11.97	14.31	10.31	30.28	12.86	16.03	10.54	16.69	17.48	60.57	33.27	77.16	27.03		0.720475	0.424703	0.657517	1.04733	0.549282	0.350311		-0.132822	0.94852	0.0309291	-0.605801	-0.286955	-0.57397	0.0891386	1.94876	2.29801	0.15586	1.08438	0.784716		MATE efflux family protein (AT5G44050)
111	4	831477	AT5G16190						2.28	1.84	2.02	1.56	3.06	1.59	1.63	1.08	1.82	1.59	3.77	2.31	4.07	2.51		0.772277	0.519608	0.662577	0.873626	0.612732	0.616708		-0.174679	0.424498	-0.484162	-0.547488	-0.520007	-1.078	-0.325095	0.725531	0.835995	-0.520007	0.018859	0.138654		cellulose synthase like A11 (CSLA11)
112	4	843859	AT1G75220				D		16.95	13.74	18.51	16.23	26.77	17.67	21.37	14.87	15.52	15.31	26.67	18.9	28.28	14.01		0.876823	0.660067	0.695835	0.986469	0.708661	0.495403		0.12702	0.659332	0.334302	-0.0626223	0.0600168	-0.188881	-0.127157	0.653933	0.738497	-0.146811	0.157101	-0.274828		Major facilitator superfamily protein (ERDL6)
113	4	818457	AT2G38750						30.26	18.84	31	23.79	62.91	31.74	36.36	24.62	29.67	36.62	104.44	80.64	170.97	82.58		0.767419	0.50453	0.677118	1.23424	0.772118	0.483009		0.0348562	1.05588	0.26494	-0.347057	0.0688901	-0.297581	-0.0284071	1.78719	2.49826	0.27522	1.41408	1.44838		annexin 4 (ANNAT4)
114	4	818421	AT2G38400						5.2	3.99	6.89	4.09	10.85	5.25	5.76	4.23	4.41	4.27	10.78	5.04	10.74	4.35		0.593614	0.483871	0.734375	0.968254	0.467532	0.405028		0.405992	1.06111	0.147557	-0.346411	0.0138058	-0.297854	-0.237733	1.05177	1.04641	-0.284276	-0.0450879	-0.257496		alanine:glyoxylate aminotransferase 3 (AGT3)
115	4	834273	AT5G42650						230.57	173.03	323.15	211.43	575.25	267.66	354.61	225.1	226.45	263.22	812.14	445.03	1200.96	475.14		0.654278	0.465293	0.634782	1.16238	0.547972	0.395633		0.486999	1.31898	0.621028	-0.125025	0.215197	-0.0346388	-0.0260123	1.81652	2.38091	0.191064	0.948698	1.04315		allene oxide synthase (AOS)
116	4	819244	AT2G46370						27.01	27.58	38.05	34.72	82.09	45.9	56.39	45.48	46.27	60.67	137.16	47.36	77.46	45.51		0.912484	0.559142	0.806526	1.31122	0.34529	0.587529		0.494403	1.60371	1.06195	0.362273	0.765001	0.751739	0.776583	2.34429	1.51996	1.16749	0.810175	0.75269		Auxin-responsive GH3 family protein (JAR1)
117	4	831426	AT5G02940				D		43.02	32.23	49.07	32.17	91.57	38.96	55.76	39.19	37.12	46.58	108.18	71.2	147.51	71.33		0.655594	0.425467	0.702834	1.25485	0.658162	0.48356		0.189834	1.08987	0.374223	-0.419292	-0.143014	-0.134522	-0.212811	1.33035	1.77773	0.114703	0.72687	0.729501		ion channel POLLUX-like protein, putative (DUF1012) (AT5G02940)
118	4	825374	AT3G62010				D		15	12.67	13.94	11.69	22	12.26	15.55	9.96	10.2	10.09	16.88	8.78	13.93	8.11		0.838594	0.557273	0.640514	0.989216	0.520142	0.582197		-0.105732	0.552541	0.0519521	-0.359688	-0.291004	-0.590745	-0.556393	0.170352	-0.106767	-0.572036	-0.77267	-0.887189		metal ion-binding protein (AT3G62010)
119	4	816888	AT2G23560						2.72	2.03	2.52	2.2	4.57	2.61	2.75	2.85	1.85	1.46	3.21	2.93	5.65	1.71		0.873016	0.571116	1.03636	0.789189	0.912773	0.302655		-0.110183	0.748588	0.015825	-0.306103	-0.0595568	0.0673553	-0.556081	0.238967	1.05464	-0.897638	0.107294	-0.66961		methyl esterase 7 (MES7)
120	4	818957	AT2G43550				D		31.45	16.18	34.88	29	83.24	42.12	62.69	57.67	31.77	36.05	83.61	79.66	246.26	111.24		0.831422	0.506007	0.919923	1.13472	0.952757	0.451718		0.14934	1.40422	0.995175	-0.117007	0.421445	0.874761	0.0146051	1.41062	2.96905	0.196939	1.3408	1.82254		scorpion toxin-like knottin superfamily protein (AT2G43550)
121	4	840045	AT1G31550				D		17	9.36	21.6	16.15	40.06	21.5	37.35	22.46	11.31	15.77	33.17	24.13	75.98	27.55		0.747685	0.536695	0.601339	1.39434	0.727465	0.362595		0.345497	1.23663	1.13557	-0.0740006	0.338802	0.401823	-0.587936	0.964344	2.16008	-0.108352	0.505293	0.696518		GDSL-like Lipase/Acylhydrolase superfamily protein (AT1G31550)
122	4	833792	AT5G38120				D		5.36	2.19	4.57	3.52	12.73	5.27	12.48	6.55	4.33	5.44	18	9.74	36.83	11.95		0.770241	0.413983	0.52484	1.25635	0.541111	0.324464		-0.230039	1.24793	1.21931	-0.606658	-0.02443	0.289262	-0.307866	1.74769	2.78058	0.0213737	0.861689	1.15671		AMP-dependent synthetase and ligase family protein (4CL8)
123	4	830442	AT5G05590						4.84	3.75	4.84	4.23	8.71	4.97	7.34	6.81	5.22	5.95	9.29	8.28	17.9	10.65		0.873967	0.570608	0.927793	1.13985	0.891281	0.594972		0	0.847666	0.600773	-0.194349	0.0382388	0.492648	0.109043	0.940672	1.88688	0.297883	0.774624	1.13777		phosphoribosylanthranilate isomerase 2 (PAI2)
124	4	842602	AT1G62990						2.16	1.81	1.97	1.47	2.92	1.73	2.53	2.4	1.64	1.82	2.1	1.59	3.76	2.37		0.746193	0.592466	0.948617	1.10976	0.757143	0.630319		-0.132836	0.434937	0.228106	-0.555215	-0.320259	0.152003	-0.397335	-0.040642	0.799701	-0.247093	-0.442005	0.133856		homeobox knotted-like protein (KNAT7)
125	4	832691	AT5G26220						1.01	0.94	1.39	1.37	5.83	3.34	5.61	5.5	2.74	3.1	6.22	3.7	20.75	9.56		0.985612	0.572899	0.980392	1.13139	0.594855	0.460723		0.46073	2.52914	2.47365	0.439821	1.72549	2.44508	1.43982	2.62256	4.36068	1.61791	1.87317	3.24266		ChaC-like family protein (AT5G26220)
126	4	822455	AT3G28290						5.49	3.49	3.89	4.54	16.83	6.73	10.86	6.22	3.42	4.69	7.37	6.55	35.88	9.3		1.1671	0.399881	0.572744	1.37135	0.888738	0.259197		-0.497036	1.61616	0.984146	-0.274114	0.2938	0.180108	-0.68281	0.424858	2.7083	-0.227218	0.254689	0.760425		transmembrane protein, putative (DUF677) (AT14A)
127	4	822457	AT3G28300				D		5.49	3.49	3.89	4.54	16.83	6.73	10.86	6.22	3.42	4.69	7.37	6.55	35.88	9.3		1.1671	0.399881	0.572744	1.37135	0.888738	0.259197		-0.497036	1.61616	0.984146	-0.274114	0.2938	0.180108	-0.68281	0.424858	2.7083	-0.227218	0.254689	0.760425		transmembrane protein, putative (DUF677) (AT14A)
128	4	821218	AT3G01930						6.71	5.5	5.76	5.92	10.04	6.33	6.13	5.44	6.5	6.53	8.41	7.05	12.54	8.25		1.02778	0.630478	0.887439	1.00462	0.838288	0.657895		-0.220244	0.581375	-0.130426	-0.180716	-0.0841073	-0.302706	-0.045873	0.325793	0.902153	-0.0392298	0.0713105	0.298081		Major facilitator superfamily protein (AT3G01930)
129	4	827185	AT4G15210						10.04	5.8	5.77	5.92	42.14	10.27	13.76	7.53	18.61	20.89	78.02	49.46	281.44	120.83		1.026	0.243711	0.547238	1.12251	0.63394	0.429328		-0.799116	2.06943	0.454721	-0.76209	0.0326769	-0.415037	0.890319	2.95808	4.809	1.05705	2.3005	3.58915		beta-amylase 5 (BAM5)
130	4	832447	AT5G23820				D		104.92	60.44	63.8	69.26	200.82	94.13	98.89	72.67	89.9	81.28	130	104.89	259.11	82.77		1.08558	0.468728	0.734857	0.904116	0.806846	0.31944		-0.717661	0.936613	-0.0853932	-0.599195	-0.156563	-0.529858	-0.222897	0.309222	1.30427	-0.368317	-0.000412572	-0.34211		MD-2-related lipid recognition domain-containing protein (AT5G23820)
131	4	832547	AT5G24780						6.41	1.58	5.39	3.98	51.87	8.96	22.81	4.14	8.49	10.08	123.31	51.44	514.05	63.87		0.738404	0.17274	0.181499	1.18728	0.41716	0.124249		-0.250039	3.0165	1.83127	-0.687556	0.483174	-0.630694	0.40544	4.26582	6.32544	0.653099	3.00449	3.31674		vegetative storage protein 1 (VSP1)
132	4	827767	AT4G02360				D		1.66	0.86	1.51	1.3	7.72	2.1	2.99	1.56	3.09	4.48	21.06	13.68	59.45	15.89		0.860927	0.272021	0.521739	1.44984	0.649573	0.267283		-0.136635	2.21742	0.848962	-0.352672	0.339206	-0.0896372	0.896424	3.66525	5.16242	1.43232	3.04281	3.25886		transmembrane protein, putative (Protein of unknown function, DUF538) (AT4G02360)
133	4	841670	AT1G52400						128.24	75.29	77.89	78.3	307.87	114.97	137.2	88.82	104.82	118.84	285.73	204.2	849.27	213.73		1.00526	0.373437	0.647376	1.13375	0.714661	0.251663		-0.719336	1.26347	0.0974342	-0.711762	-0.157589	-0.52989	-0.290932	1.15581	2.72738	-0.109826	0.671137	0.736943		beta glucosidase 18 (BGLU18)
134	4	841671	AT1G52410				D		14.65	7.88	10.17	8.63	34.54	14.47	17.06	9.8	12.45	13.9	40.64	26.22	102.8	24.18		0.848574	0.418935	0.574443	1.11647	0.645177	0.235214		-0.526581	1.23737	0.219717	-0.763468	-0.0178357	-0.580047	-0.234755	1.472	2.81087	-0.0758158	0.839767	0.722914		TSK-associating protein 1 (TSA1)
135	4	826734	AT4G11320				D		7.68	3.85	5.14	3.75	18.05	9.52	10.4	7.3	7.05	5.37	17.48	11.77	54.81	13.1		0.729572	0.527424	0.701923	0.761702	0.673341	0.239007		-0.579338	1.23282	0.437405	-1.03422	0.309855	-0.0732098	-0.123483	1.18653	2.83526	-0.516184	0.615936	0.770389		Papain family cysteine protease (AT4G11320)
136	4	828460	AT4G23600				D		128.69	110.26	171.96	119.48	411.4	179.76	192.15	151.26	160.58	233.24	570.16	430.25	1477.38	708.81		0.694813	0.436947	0.787198	1.45248	0.754613	0.479775		0.418173	1.67664	0.578333	-0.107131	0.482172	0.233131	0.319392	2.14747	3.52107	0.857915	1.74128	2.4615		Tyrosine transaminase family protein (CORI3)
137	4	826458	AT4G08870				D		223.88	125.69	240.51	154.9	706.79	260.26	305.35	174.7	197.35	239.82	690.62	452.84	1678.19	469.07		0.644048	0.368228	0.57213	1.2152	0.655701	0.279509		0.103371	1.65856	0.447738	-0.531389	0.217228	-0.357846	-0.181969	1.62517	2.90611	0.0992263	1.01628	1.06708		Arginase/deacetylase superfamily protein (ARGAH2)
138	4	823650	AT3G45140				D		251.38	195.07	310.6	217.6	866.6	306.81	388.43	210.82	272.54	374.16	1004.61	639.85	2048.01	735.93		0.70058	0.354039	0.542749	1.37286	0.636914	0.359339		0.305188	1.7855	0.627785	-0.208191	0.287476	-0.253858	0.116598	1.99869	3.02628	0.573785	1.34786	1.5497		lipoxygenase 2 (LOX2)
139	4	838544	AT1G19570				D		347.2	243.34	351.83	295.7	728.18	399.92	438.74	394.65	383.71	474.17	1078.14	1004.86	2659.94	1252.71		0.840463	0.549205	0.899508	1.23575	0.932031	0.470954		0.0191116	1.06853	0.337599	-0.231633	0.203944	0.184807	0.144249	1.63471	2.93755	0.449637	1.53316	1.85121		dehydroascorbate reductase (DHAR1)
140	4	837173	AT1G06640				D		64.9	38.06	53.5	45.21	108.79	61.59	63.44	53.75	53.77	61.22	110.02	93.2	206.83	81.3		0.845047	0.566137	0.847257	1.13855	0.847119	0.393076		-0.27868	0.745256	-0.0328257	-0.521577	-0.0755224	-0.271954	-0.271417	0.761475	1.67216	-0.0842154	0.522111	0.325037		2-oxoglutarate (2OG) and Fe (II)-dependent oxygenase superfamily protein (AT1G06640)
141	4	818954	AT2G43530						52.12	30.21	63.55	41.91	112.22	71.99	68.95	60.38	51.82	73.44	167.78	112.48	412	130.98		0.659481	0.641508	0.875707	1.41721	0.670402	0.317913		0.286055	1.10642	0.403713	-0.314543	0.465959	0.212234	-0.00832807	1.68666	2.98274	0.494729	1.10976	1.32944		scorpion toxin-like knottin superfamily protein (AT2G43530)
142	4	833619	AT5G36220				D		9.37	5.44	9.28	8.46	17.06	10	9.65	7.43	6.98	9	15.63	10.62	36.24	16.1		0.911638	0.586166	0.769948	1.2894	0.679463	0.44426		-0.0139242	0.864497	0.0424799	-0.147391	0.093879	-0.334687	-0.424822	0.738197	1.95146	-0.058124	0.180663	0.78094		cytochrome p450 81d1 (CYP81D1)
143	4	828899	AT4G27860				D		3.27	1.87	2.87	2.64	7.71	3.96	4.88	2.45	2.99	3.55	7.94	6.7	24.24	6.44		0.919861	0.513619	0.502049	1.18729	0.843829	0.265677		-0.18824	1.23744	0.577591	-0.308753	0.27621	-0.416509	-0.129145	1.27985	2.89003	0.118528	1.03487	0.97777		vacuolar iron transporter (VIT) family protein (MEB1)
144	4	841629	AT1G52000				D		35.82	21.32	31.27	22.16	60.3	31.82	30.75	17.42	22.39	31.9	80.22	40.05	169.42	47.11		0.708666	0.527695	0.566504	1.42474	0.499252	0.278066		-0.195986	0.751393	-0.220179	-0.692807	-0.170832	-1.04002	-0.677911	1.1632	2.24177	-0.167209	0.161037	0.395268		Mannose-binding lectin superfamily protein (AT1G52000)
145	4	829091	AT4G29700						9.28	3.76	5.38	4.29	11.52	6.43	6.62	4.13	3.86	2.87	5.12	3.61	14.82	5.88		0.797398	0.55816	0.623867	0.743523	0.705078	0.396761		-0.786519	0.311944	-0.487294	-1.11315	-0.529306	-1.16798	-1.26552	-0.857981	0.675349	-1.69307	-1.36213	-0.658309		Alkaline-phosphatase-like family protein (AT4G29700)
146	4	841632	AT1G52030				D		3.45	1.31	1.34	1.58	6.38	2.21	2.73	1.87	2.4	2.73	5.17	3.5	17.89	4.42		1.1791	0.346395	0.684982	1.1375	0.676983	0.247065		-1.36436	0.88696	-0.337695	-1.12667	-0.64255	-0.883558	-0.523562	0.583568	2.37449	-0.337695	0.0207586	0.35745		myrosinase-binding protein 2 (MBP2)
147	4	818489	AT2G39030						6.83	1.73	4.95	9.52	78.15	12.65	16.13	3.38	7.17	13.62	63.47	28.59	301.83	56.21		1.92323	0.161868	0.209547	1.89958	0.450449	0.186231		-0.464457	3.51629	1.23979	0.479076	0.88918	-1.01486	0.0700875	3.21612	5.46571	0.995769	2.06555	3.04087		Acyl-CoA N-acyltransferases (NAT) superfamily protein (NATA1)
148	4	816765	AT2G22330						40.03	28.11	33.69	38.29	75.54	43.15	40.59	33.87	33.63	32.55	67.08	47.21	101.6	55.25		1.13654	0.571221	0.834442	0.967886	0.703787	0.543799		-0.248761	0.916159	0.0200427	-0.064114	0.108279	-0.241074	-0.251333	0.744801	1.34375	-0.298424	0.238011	0.464893		cytochrome P450, family 79, subfamily B, polypeptide 3 (CYP79B3)
149	4	830154	AT4G39950				D		27.74	18.35	21.8	26.75	49.29	31.4	30.92	27.71	23.44	22.54	45.52	34.74	90.31	45.4		1.22706	0.637046	0.896184	0.961604	0.763181	0.502713		-0.34764	0.829327	0.156573	-0.0524289	0.178797	-0.00156108	-0.242995	0.714533	1.70292	-0.29948	0.32463	0.710725		cytochrome P450, family 79, subfamily B, polypeptide 2 (CYP79B2)
150	4	832004	AT5G18860				D		2.53	2.04	1.68	2.07	4.12	2.13	2.5	2.11	2.38	2.57	5.76	4	12.4	6.3		1.23214	0.51699	0.844	1.07983	0.694444	0.508065		-0.590676	0.703507	-0.0172093	-0.289507	-0.248284	-0.261894	-0.0881758	1.18693	2.29313	0.022631	0.660863	1.31621		inosine-uridine preferring nucleoside hydrolase family protein (NSH3)
151	4	841839	AT1G54010						20.54	13.66	12.71	17.04	33.91	17.99	23.52	17.48	15.64	11.98	29.64	26.82	98.29	19.81		1.34068	0.530522	0.743197	0.765985	0.904858	0.201546		-0.692472	0.723275	0.195452	-0.269511	-0.191241	-0.232731	-0.393196	0.529109	2.25861	-0.777808	0.384873	-0.0522073		GDSL-like Lipase/Acylhydrolase superfamily protein (AT1G54010)
152	4	839019	AT1G24070				D		2.81	1.51	1.02	1.29	5.72	1.67	2.8	1.33	1.74	3.02	13.85	5.88	51.83	9.3		1.26471	0.291958	0.475	1.73563	0.424549	0.179433		-1.462	1.02545	-0.0051433	-1.1232	-0.750722	-1.07914	-0.691483	2.30124	4.20515	0.103978	1.06525	1.72666		cellulose synthase-like A10 (CSLA10)
153	4	832513	AT5G24420				D		9.29	4.77	7.05	6.58	19.47	8.23	11.36	5.87	6.66	7.25	23.61	12.56	79.97	9.25		0.933333	0.422702	0.516725	1.08859	0.531978	0.115668		-0.398055	1.0675	0.290212	-0.497591	-0.174786	-0.662318	-0.480156	1.34565	3.10571	-0.357698	0.435086	-0.00622523		6-phosphogluconolactonase 5 (PGL5)
154	4	818046	AT2G34810				D		9.98	7.38	9.25	8.2	23.73	10.51	11.21	6.78	9.17	9.64	27.42	14	70.69	24.1		0.886486	0.442899	0.604817	1.05125	0.510576	0.340925		-0.109586	1.2496	0.167675	-0.283416	0.0746509	-0.557755	-0.122118	1.45812	2.82439	-0.0500067	0.488315	1.27192		FAD-binding Berberine family protein (AT2G34810)
155	4	820895	AT3G16470				D		35.84	20.3	25.51	25.88	90.08	39.06	37.41	27	32.05	35.51	115.52	64.13	284.34	58.91		1.0145	0.433615	0.721732	1.10796	0.555142	0.207182		-0.490508	1.32964	0.0618533	-0.469733	0.124121	-0.408611	-0.161246	1.6885	2.98797	-0.0133453	0.839429	0.716942		Mannose-binding lectin superfamily protein (JR1)
156	4	822448	AT3G28220				D		38.1	18.72	22.49	20.16	84.9	30.43	47.3	20.87	27.21	28.31	128.67	55.78	399.59	84.24		0.896398	0.358422	0.441226	1.04043	0.433512	0.210816		-0.760507	1.15597	0.312049	-0.918295	-0.324297	-0.86836	-0.485654	1.75581	3.39066	-0.428479	0.549957	1.14471		TRAF-like family protein (AT3G28220)
157	4	826972	AT4G13410						6.27	3.06	4.3	3.39	13.84	5.49	8	3.81	6.21	6.07	29.35	11.93	77.54	14.66		0.788372	0.396676	0.47625	0.977456	0.406474	0.189064		-0.544129	1.14231	0.351535	-0.88718	-0.191659	-0.718674	-0.0138722	2.22682	3.6284	-0.0467689	0.928057	1.22535		Nucleotide-diphospho-sugar transferases superfamily protein (ATCSLA15)
158	4	821845	AT3G22740						5.19	2.33	2	3.75	9.63	4.52	5.91	3.52	2.85	2.97	9.1	5.32	13.11	5.77		1.875	0.469367	0.595601	1.04211	0.584615	0.440122		-1.37573	0.891801	0.187424	-0.468844	-0.199412	-0.560159	-0.864773	0.810132	1.33686	-0.805272	0.0356917	0.152837		homocysteine S-methyltransferase 3 (HMT3)
159	4	842600	AT1G62975						1.27	1.39	1.83	1.37	1.83	1.71	1.32	0.76	1.37	1.7	5.97	2.78	8.98	2.09		0.748634	0.934426	0.575758	1.24088	0.465662	0.232739		0.527015	0.527015	0.0557094	0.109347	0.429168	-0.740757	0.109347	2.2329	2.82189	0.420706	1.13026	0.718674		basic helix-loop-helix (bHLH) DNA-binding superfamily protein (AT1G62975)
160	4	824011	AT3G48520				D		3.25	7.51	10.15	6.18	15.63	10.69	8.41	7.24	4.03	8.51	44.41	9.58	46.61	9.88		0.608867	0.683941	0.86088	2.11166	0.215717	0.211972		1.64297	2.26581	1.37167	0.927167	1.71775	1.15555	0.31034	3.77237	3.84213	1.38872	1.55959	1.60407		cytochrome P450, family 94, subfamily B, polypeptide 3 (CYP94B3)
161	4	844013	AT1G76790						4.32	1.76	5.65	3.26	30.64	7.71	32.18	18.2	4.55	3.83	48.8	19.09	207.98	32.22		0.576991	0.251632	0.565569	0.841758	0.391189	0.154919		0.38722	2.82631	2.89706	-0.406159	0.8357	2.07484	0.0748352	3.49778	5.58927	-0.173687	2.14371	2.89885		O-methyltransferase family protein (IGMT5)
162	4	830159	AT4G39980				D		58.18	46.65	77.69	57.4	131.56	74.44	117.98	91.75	58.68	60.83	181.18	119.86	435.63	179.93		0.738834	0.565825	0.777674	1.03664	0.661552	0.413034		0.417206	1.17713	1.01995	-0.0194726	0.355555	0.657185	0.0123456	1.63883	2.90451	0.0642597	1.04276	1.62884		3-deoxy-D-arabino-heptulosonate 7-phosphate synthase 1 (DHS1)
163	4	831813	AT5G01840				D		6.85	5.12	6.84	5.25	11.36	7.48	4.61	3.87	4.32	4.19	15.4	10.73	30.06	10.43		0.767544	0.658451	0.839479	0.969907	0.696753	0.346973		-0.00210766	0.729787	-0.571337	-0.383787	0.126934	-0.82377	-0.665073	1.16875	2.13367	-0.709154	0.647474	0.606563		ovate family protein 1 (OFP1)
164	4	823402	AT3G43270				D		6.45	5.36	5.44	7.42	12.4	8.08	8.17	7.65	5.99	7.69	20.69	10.48	30.09	13.53		1.36397	0.651613	0.936353	1.28381	0.506525	0.449651		-0.245693	0.942969	0.341037	0.20212	0.325056	0.246161	-0.106743	1.68156	2.22191	0.253684	0.700268	1.06879		Plant invertase/pectin methylesterase inhibitor superfamily (AT3G43270)
165	4	838551	AT1G19640				D		4.23	3.92	3.19	3.64	8.52	4.61	4.98	3.93	4.47	4.67	18.32	8.62	33.67	10.1		1.14107	0.54108	0.789157	1.04474	0.470524	0.29997		-0.407101	1.0102	0.235488	-0.216719	0.124109	-0.106128	0.0796172	2.11469	2.99273	0.142765	1.02703	1.25563		jasmonic acid carboxyl methyltransferase (JMT)
166	4	829623	AT4G34710				D		48.96	46.71	45.45	51.01	91.59	57.14	62	50.44	55.86	61.36	220.5	131.08	438.4	160.1		1.12233	0.623867	0.813548	1.09846	0.594467	0.365192		-0.107323	0.903587	0.340665	0.0591765	0.222897	0.0429647	0.190212	2.1711	3.16257	0.325695	1.42077	1.7093		arginine decarboxylase 2 (ADC2)
167	4	820391	AT3G12145						15.59	8.49	8.61	9.87	22.71	9.96	12.25	12.14	8.43	8.86	44.06	22.35	108.37	24.42		1.14634	0.438573	0.99102	1.05101	0.507263	0.225339		-0.856536	0.542707	-0.347839	-0.659499	-0.646403	-0.360853	-0.887016	1.49885	2.79727	-0.815242	0.519654	0.647442		Leucine-rich repeat (LRR) family protein (FLR1)
168	4	833862	AT5G38710						1.13	0.83	1.25	1.65	3.98	2.25	3.8	2.88	1.41	1.95	10.43	3.54	19.31	3.74		1.32	0.565327	0.757895	1.38298	0.339406	0.193682		0.145605	1.81645	1.74968	0.546143	0.993602	1.34975	0.319372	3.20634	4.09495	0.787151	1.64743	1.72672		Methylenetetrahydrofolate reductase family protein (AT5G38710)
169	4	818211	AT2G36380						2.18	1.95	2.15	2.08	3.93	2.04	2.87	1.9	2.15	2.44	6.5	3.53	9.35	3.59		0.967442	0.519084	0.662021	1.13488	0.543077	0.383957		-0.0199915	0.850201	0.396723	-0.0677446	-0.095759	-0.198329	-0.0199915	1.57611	2.10064	0.162553	0.69534	0.719656		pleiotropic drug resistance 6 (ABCG34)
170	4	818339	AT2G37620						17.26	13.37	17.22	13.9	24.74	15.9	19.61	15.55	17.02	18.23	49.48	36.29	80.1	30.25		0.807201	0.642684	0.792963	1.07109	0.733428	0.377653		-0.00334732	0.519413	0.184157	-0.312348	-0.118406	-0.150518	-0.0202014	1.51941	2.21437	0.0788821	1.07214	0.809503		actin 1 (ACT1)
171	4	836050	AT5G59310				D		2.12	1.88	4.11	0.52	6.16	2.7	6.78	2.3	7.69	20.23	4.26	8.08	25.2	27.13		0.126521	0.438312	0.339233	2.63069	1.89671	1.07659		0.955074	1.53887	1.67722	-2.02748	0.348895	0.11757	1.85892	1.00679	3.57129	3.25436	1.93029	3.67775		lipid transfer protein 4 (LTP4)
172	4	843668	AT1G73330				D		7.57	4.18	5.56	2.73	10.18	12.88	5.08	4.95	7.58	8.66	3.57	4.87	6.21	4.01		0.491007	1.26523	0.974409	1.14248	1.36415	0.645733		-0.445208	0.427372	-0.575465	-1.47139	0.766767	-0.612865	0.00190455	-1.08437	-0.2857	0.194074	-0.636372	-0.916691		drought-repressed 4 (DR4)
173	4	818303	AT2G37260						4.13	2.22	3.65	2.07	5.02	3.96	3.05	2.88	2.89	2.77	2.74	2.66	4.93	2.74		0.567123	0.788845	0.944262	0.958478	0.970803	0.555781		-0.178245	0.281546	-0.437333	-0.996511	-0.0606414	-0.520073	-0.515072	-0.591966	0.255446	-0.576256	-0.634716	-0.591966		WRKY family transcription factor family protein (TTG2)
174	4	843667	AT1G73325				D		7.47	1.5	5.26	2.08	32.92	6.9	10.95	3.93	9.34	12.25	40.56	35.97	120.79	36.87		0.395437	0.209599	0.358904	1.31156	0.886834	0.305241		-0.506045	2.13978	0.551751	-1.84452	-0.114512	-0.926579	0.322314	2.44088	4.01525	0.713602	2.26761	2.30327		Kunitz family trypsin and protease inhibitor protein (AT1G73325)
175	4	827360	AT4G16590						4.55	1.05	3.72	2.06	37.47	4.65	9	1.68	6.83	14.26	76.81	53.59	295.1	65.03		0.553763	0.124099	0.186667	2.08785	0.697696	0.220366		-0.290564	3.0418	0.984058	-1.14322	0.0313642	-1.43741	0.586019	4.07736	6.01919	1.64804	3.55803	3.83717		cellulose synthase-like A01 (CSLA01)
176	4	832546	AT5G24770				D		33.31	4.61	25.31	13.62	238.58	44.67	91.37	22	40.71	37.48	259.79	134.82	974.55	148.81		0.538127	0.187233	0.240779	0.920658	0.518958	0.152696		-0.396248	2.84045	1.45577	-1.29023	0.423351	-0.598452	0.289428	2.96332	4.87071	0.170166	2.01701	2.15944		vegetative storage protein 2 (VSP2)
177	4	827575	AT4G18440				D		99.38	58.78	117.19	71.11	365.52	97.06	119.65	68.68	102.67	127.3	385.16	229.54	639.19	178.44		0.606792	0.26554	0.574008	1.23989	0.59596	0.279166		0.237822	1.87892	0.267793	-0.482903	-0.0340787	-0.533066	0.0469872	1.95443	2.68522	0.357205	1.20772	0.844412		L-Aspartase-like family protein (AT4G18440)
178	4	830693	AT5G07990						7.36	3.96	5.51	3.33	16.77	5.75	9.66	8.03	7.39	4.09	7.12	6.5	30.68	14.47		0.604356	0.342874	0.831263	0.553451	0.912921	0.471643		-0.417653	1.18811	0.392317	-1.14418	-0.356144	0.125694	0.0058686	-0.0478285	2.05952	-0.847605	-0.179266	0.975287		Cytochrome P450 superfamily protein (TT7)
179	4	831586	AT5G17220				D		25.85	11.83	16.63	10.48	51.88	27.44	26.59	21.93	25.68	21.43	17.04	16.04	62.93	31.37		0.630186	0.528913	0.824746	0.834502	0.941315	0.49849		-0.636376	1.00501	0.0407195	-1.30253	0.0861162	-0.237258	-0.00951908	-0.601239	1.28358	-0.270532	-0.68849	0.279221		glutathione S-transferase phi 12 (GSTF12)
180	4	841633	AT1G52040				D		18.03	7.94	9.9	7.46	47.09	22.58	22.5	9.67	10.07	20.38	25.2	21.73	116.11	24.13		0.753535	0.479507	0.429778	2.02383	0.862302	0.20782		-0.864899	1.38502	0.319526	-1.27315	0.324646	-0.898812	-0.840336	0.483024	2.68702	0.176755	0.269289	0.420429		myrosinase-binding protein 1 (MBP1)
181	4	835489	AT5G54060				D		10.06	3.87	4.18	2.6	19.89	6.76	5.75	4.03	11.42	7.51	9.25	6.83	32.44	12.54		0.62201	0.339869	0.70087	0.657618	0.738378	0.38656		-1.26706	0.983413	-0.806996	-1.95205	-0.573535	-1.31978	0.182932	-0.121105	1.68914	-0.421745	-0.558673	0.317907		UDP-glucose:flavonoid 3-o-glucosyltransferase (UF3GT)
182	4	3766646	AT1G03495				D		5.82	2.93	2.94	2.63	10.32	4.28	3.52	2.64	5.56	4.95	5.96	5.77	19.05	9.77		0.894558	0.414729	0.75	0.890288	0.968121	0.512861		-0.985203	0.826352	-0.725444	-1.14596	-0.443408	-1.14048	-0.0659343	0.0342932	1.7107	-0.233591	-0.0124478	0.747339		HXXXD-type acyl-transferase family protein (AT1G03495)
183	4	827458	AT4G17470						5.18	1.35	2.9	3	32.97	6.29	9.73	3	7.74	6.67	28.77	13.22	66.91	7.57		1.03448	0.190779	0.308325	0.861757	0.459506	0.113137		-0.836899	2.67013	0.909488	-0.78799	0.280108	-0.78799	0.579381	2.47354	3.6912	0.364735	1.3517	0.547341		alpha/beta-Hydrolases superfamily protein (AT4G17470)
184	4	829895	AT4G37410				D		4.62	1.26	2.3	1.26	22.58	4.42	6.01	1.66	3.06	2.78	14.44	9.1	69.88	11.24		0.547826	0.195748	0.276206	0.908497	0.630194	0.160847		-1.00626	2.28908	0.379472	-1.87447	-0.0638465	-1.47671	-0.594361	1.64411	3.91891	-0.732808	0.977974	1.28268		cytochrome P450, family 81, subfamily F, polypeptide 4 (CYP81F4)
185	4	818518	AT2G39330						18.76	6.06	8.73	7.11	57.95	19.08	20.24	10.29	13.09	13.18	31.16	21.08	101.9	19.43		0.814433	0.329249	0.508399	1.00688	0.676508	0.190677		-1.10361	1.62715	0.109549	-1.39974	0.0244013	-0.866417	-0.519195	0.732035	2.44142	-0.509309	0.168215	0.0506261		jacalin-related lectin 23 (JAL23)
186	4	822623	AT3G29590						9.76	4.14	4.66	3.11	25.46	9.82	13.47	9.59	9.81	5.19	7.41	6.32	27.75	13.55		0.667382	0.385703	0.711952	0.529052	0.852901	0.488288		-1.06655	1.38328	0.464797	-1.64997	0.00884188	-0.0253503	0.00737199	-0.397408	1.50753	-0.911147	-0.626957	0.47334		HXXXD-type acyl-transferase family protein (AT5MAT)
187	4	828387	AT4G22880				D		35.24	13.57	18.08	10.59	100.61	34.34	39.52	28.35	38.01	24.69	29.12	23.4	115.31	48.79		0.58573	0.341318	0.717358	0.649566	0.803571	0.42312		-0.962819	1.51349	0.165369	-1.73451	-0.0373239	-0.313865	0.109165	-0.275204	1.71023	-0.513287	-0.590705	0.469372		leucoanthocyanidin dioxygenase (LDOX)
188	4	834291	AT5G42800				D		34.79	12.04	15.98	9.79	104.89	31.21	37.27	22.71	36.93	24.72	30.29	22.91	110.55	46.01		0.612641	0.29755	0.609337	0.669374	0.756355	0.416192		-1.12241	1.59213	0.0993421	-1.82929	-0.156664	-0.615345	0.0861206	-0.199831	1.66795	-0.492994	-0.602695	0.403275		dihydroflavonol 4-reductase (DFR)
189	4	826571	AT4G09820				D		1.92	0.92	1.01	0.49	3.71	1.55	2.14	1.74	2.32	1.61	2.01	1.85	8.85	3.76		0.485149	0.41779	0.813084	0.693966	0.920398	0.424859		-0.926751	0.950313	0.156504	-1.97025	-0.308838	-0.142019	0.273018	0.0660892	2.20457	-0.254046	-0.053581	0.969626		basic helix-loop-helix (bHLH) DNA-binding superfamily protein (TT8)
190	4	827046	AT4G14090						23.37	10.48	13.38	7.87	47.78	21.25	20.88	13.13	23.05	14.83	19.27	16.85	65.47	32.47		0.588191	0.444747	0.628831	0.643384	0.874416	0.495952		-0.80458	1.03175	-0.162536	-1.57022	-0.137195	-0.831791	-0.019891	-0.278301	1.48618	-0.656139	-0.471909	0.47445		UDP-Glycosyltransferase superfamily protein (AT4G14090)
191	4	839366	AT1G03940						9.28	4.77	5.08	3.48	21.68	7.18	7.58	6.09	10.31	6.71	8.93	9.28	35.78	16.95		0.685039	0.331181	0.80343	0.650824	1.03919	0.473728		-0.869296	1.22417	-0.291927	-1.41504	-0.370141	-0.607683	0.151848	-0.0554646	1.94696	-0.467812	0	0.869089		HXXXD-type acyl-transferase family protein (AT1G03940)
192	4	837986	AT1G14250				D		33.21	5.73	12.03	11.52	101.59	34.56	41.56	11.66	28.14	27.77	49.98	38.27	165.11	36.26		0.957606	0.340191	0.280558	0.986851	0.765706	0.219611		-1.46498	1.61307	0.323578	-1.52748	0.0574855	-1.51005	-0.238995	0.589733	2.31374	-0.258091	0.204596	0.126761		GDA1/CD39 nucleoside phosphatase family protein (AT1G14250)
193	4	816832	AT2G23010				D		7.05	2.62	4.25	3.2	13.54	6.47	6.01	4.11	5.85	5.23	6.95	5.01	15.17	5.6		0.752941	0.477843	0.68386	0.894017	0.720863	0.36915		-0.73016	0.941533	-0.230258	-1.13955	-0.123858	-0.778485	-0.269187	-0.0206103	1.10553	-0.430812	-0.492813	-0.332196		serine carboxypeptidase-like 9 (SCPL9)
194	4	820894	AT3G16460						5.72	3.76	3.5	4.64	6.92	4.56	4.56	4.41	4.12	3.75	4.71	5.02	6.85	3.44		1.32571	0.65896	0.967105	0.910194	1.06582	0.50219		-0.70866	0.274757	-0.326981	-0.30189	-0.326981	-0.375236	-0.473371	-0.280288	0.260089	-0.609125	-0.188328	-0.733607		Mannose-binding lectin superfamily protein (JAL34)
195	4	824505	AT3G53370						3.03	1.61	1.58	1.71	3.36	2.24	1.57	2.5	2.36	2.14	2.58	2.65	3.98	2.53		1.08228	0.666667	1.59236	0.90678	1.02713	0.635678		-0.939393	0.149143	-0.948553	-0.825321	-0.435819	-0.27739	-0.360531	-0.231947	0.393451	-0.501707	-0.193325	-0.26018		S1FA-like DNA-binding protein (AT3G53370)
196	4	840399	AT1G35140						7.54	10.54	31.98	35.49	24.2	37.11	13.02	18.67	0.77	1.7	4.94	2.59	0.76	0.5		1.10976	1.53347	1.43395	2.20779	0.524291	0.657895		2.08453	1.68237	0.788093	2.23478	2.29917	1.30809	-3.29163	-0.610053	-3.31049	-2.14903	-1.54161	-3.91456		Phosphate-responsive 1 family protein (PHI-1)
197	4	839748	AT1G28480						2.29	1.37	4.28	5.8	5.1	3.75	4.52	1.91	1.41	4.63	15.67	7.99	8.98	3.22		1.35514	0.735294	0.422566	3.28369	0.509892	0.358575		0.902263	1.15515	0.980975	1.34071	0.711543	-0.261775	-0.699652	2.77459	1.97137	1.01566	1.80285	0.491713		Thioredoxin superfamily protein (GRX480)
198	4	836211	AT5G60900						4.56	3.13	5.47	8.31	7.29	7.77	7.83	5.86	4.95	7.33	14.71	9.65	7.8	7.56		1.5192	1.06584	0.748404	1.48081	0.656016	0.969231		0.262507	0.676885	0.779978	0.865815	0.768881	0.361867	0.118395	1.68969	0.77444	0.684779	1.0815	0.729352		receptor-like protein kinase 1 (RLK1)
199	4	828849	AT4G27410				D		24.23	10.61	39.23	20.07	33.47	19.49	26.76	21.02	29.01	33.15	67.15	34.59	61.62	44.06		0.511598	0.582313	0.785501	1.14271	0.515115	0.715028		0.695163	0.466074	0.143284	-0.271754	-0.31406	-0.205032	0.259756	1.47059	1.3466	0.452214	0.513561	0.862675		NAC (No Apical Meristem) domain transcriptional regulator superfamily protein (RD26)
200	4	817780	AT2G32210				D		1.62	1.33	5.77	5.5	8.04	6.97	7.43	4.14	3.76	3.69	7.65	7.49	6.17	3.3		0.953206	0.866915	0.557201	0.981383	0.979085	0.534846		1.83258	2.3112	2.19737	1.76344	2.10516	1.35364	1.21474	2.23947	1.92928	1.18763	2.20897	1.02647		cysteine-rich/transmembrane domain A-like protein (AT2G32210)
201	4	817194	AT2G26530				D		5.98	3.64	19.53	17.74	18.65	16.96	16.56	10.81	15.35	17.84	15.63	9.44	10.45	5.23		0.908346	0.909383	0.652778	1.16221	0.603967	0.500478		1.70747	1.64096	1.46949	1.56879	1.50392	0.854149	1.36002	1.3861	0.805286	1.5769	0.658641	-0.193335		AR781, pheromone receptor-like protein (DUF1645) (AR781)
202	4	827255	AT4G15760				D		11.28	7.16	16.45	10.53	12.81	11.33	9.36	8.06	4.21	5.53	8.27	8.97	9.84	6.32		0.640122	0.884465	0.861111	1.31354	1.08464	0.642276		0.544321	0.183503	-0.269187	-0.0992616	0.00638079	-0.484915	-1.42187	-0.447808	-0.197037	-1.02842	-0.330587	-0.835771		monooxygenase 1 (MO1)
203	4	829591	AT4G34410				D		16.21	10.19	26.66	12.13	20.73	12.72	7.66	3.74	2.82	5.64	15.32	9.23	1.3	0.48		0.454989	0.613603	0.488251	2	0.60248	0.369231		0.717793	0.354836	-1.08147	-0.418305	-0.349785	-2.11577	-2.52312	-0.0814678	-3.6403	-1.52312	-0.812482	-5.07771		redox responsive transcription factor 1 (RRTF1)
204	4	838512	AT1G19300						14.33	8.92	17.62	14.4	21.16	12.67	14.34	12.07	16.29	17.11	33.89	28.28	37.24	22.84		0.817253	0.598771	0.841702	1.05034	0.834464	0.613319		0.298175	0.562301	0.00100641	0.0070302	-0.177622	-0.247613	0.184948	1.24182	1.37781	0.255801	0.980744	0.672524		Nucleotide-diphospho-sugar transferases superfamily protein (PARVUS)
205	4	824786	AT3G56200				D		27.54	21.8	36.76	24.83	34.95	22.57	21.52	18.76	23.09	29.43	59.94	45.04	45.24	20.45		0.675462	0.64578	0.871747	1.27458	0.751418	0.452034		0.416608	0.343764	-0.35585	-0.149444	-0.287122	-0.553869	-0.25426	1.12199	0.71607	0.095759	0.709678	-0.429428		Transmembrane amino acid transporter family protein (AT3G56200)
206	4	829308	AT4G31800						17.82	12.61	64	49.45	117.06	65.69	102.29	70.77	20.25	30.22	97.61	61.38	16.72	11.71		0.772656	0.561165	0.691856	1.49235	0.628829	0.700359		1.84457	2.71568	2.5211	1.47247	1.88218	1.98964	0.184425	2.45353	-0.0919225	0.762006	1.78427	-0.605756		WRKY DNA-binding protein 18 (WRKY18)
207	4	824188	AT3G50260				D		2	1.83	7.41	6.36	11.8	6.71	14.64	14.17	1.74	2.7	9.5	4.45	2.47	0.83		0.8583	0.568644	0.967896	1.55172	0.468421	0.336032		1.88947	2.56071	2.87184	1.66903	1.74631	2.82477	-0.200913	2.24793	0.304511	0.432959	1.15381	-1.26882		cooperatively regulated by ethylene and jasmonate 1 (CEJ1)
208	4	818025	AT2G34600				D		20.21	8.42	33.07	12.43	24.93	17.26	14.73	5.79	4.77	7.69	31.37	25.22	11.08	3.88		0.375869	0.692339	0.393075	1.61216	0.803953	0.350181		0.710454	0.302814	-0.456312	-0.701243	-0.227637	-1.80343	-2.08301	0.634316	-0.867111	-1.39401	0.319499	-2.38094		jasmonate-zim-domain protein 7 (JAZ7)
209	4	817586	AT2G30360				D		7.16	4.15	11.66	8.18	14.56	7.48	6.59	5.97	7.38	9.28	27.11	16.21	17.21	8.57		0.701544	0.513736	0.905918	1.25745	0.597934	0.497966		0.703536	1.02398	-0.119681	0.192141	0.0630787	-0.262229	0.0436612	1.92079	1.26522	0.374165	1.17885	0.259336		SOS3-interacting protein 4 (SIP4)
210	4	5007961	AT2G44578						2.47	0.51	3.55	1.48	5.19	1.62	2.15	0.56	1.3	1.54	11.21	9.24	9.68	3.48		0.416901	0.312139	0.260465	1.18462	0.824264	0.359504		0.523308	1.07122	-0.200174	-0.738914	-0.608517	-2.14101	-0.925999	2.1822	1.9705	-0.681581	1.90338	0.494576		RING/U-box superfamily protein (AT2G44578)
211	4	835800	AT5G56980				D		61.32	27.74	92.03	46.91	109.92	54.56	70.71	46.83	58.46	61.43	205.12	128.67	99.83	51.2		0.509725	0.496361	0.662283	1.0508	0.627291	0.512872		0.585747	0.842024	0.205557	-0.386462	-0.168514	-0.388925	-0.0689079	1.74204	0.703116	0.00258569	1.06925	-0.260214		cotton fiber protein (AT5G56980)
212	4	836797	AT5G66650						1	0.62	2.68	1.41	4.06	2.1	2.62	1.43	1.7	1.68	7.19	4.23	6.41	2.92		0.526119	0.517241	0.545802	0.988235	0.588317	0.455538		1.42223	2.02148	1.38957	0.495695	1.07039	0.516015	0.765535	2.84599	2.68032	0.748461	2.08066	1.54597		calcium uniporter (DUF607) (AT5G66650)
213	4	827834	AT4G20860		up				8.25	5.39	15.55	14.42	23.68	14.73	12.65	10.9	6.2	6.01	18.6	10.45	11.12	4.71		0.927331	0.622044	0.86166	0.969355	0.561828	0.423561		0.914449	1.5212	0.616671	0.805605	0.836291	0.401862	-0.412126	1.17284	0.430691	-0.457029	0.341037	-0.808667		FAD-binding Berberine family protein (AT4G20860)
214	4	832145	AT5G20230						20.76	13.97	54.41	50.47	90.84	55.36	67.81	48.64	28.15	30.45	94.58	56.54	58.82	32.03		0.927587	0.609423	0.717298	1.08171	0.597801	0.544543		1.39007	2.12952	1.70769	1.28162	1.41504	1.22834	0.439328	2.18773	1.5025	0.552636	1.44547	0.625617		blue-copper-binding protein (BCB)
215	4	841826	AT1G53885				D		8.64	1.74	13.3	5.67	24.04	10.68	18.2	9.73	3.39	4.19	23.31	20.12	41.57	15.27		0.426316	0.44426	0.534615	1.23599	0.863149	0.367332		0.622323	1.47633	1.07484	-0.607683	0.305808	0.171408	-1.34975	1.43185	2.26644	-1.04408	1.21953	0.821597		linoleate 9S-lipoxygenase-4 protein, putative (DUF581) (AT1G53885)
216	4	6241094	AT1G53903						8.64	1.74	13.3	5.67	24.04	10.68	18.2	9.73	3.39	4.19	23.31	20.12	41.57	15.27		0.426316	0.44426	0.534615	1.23599	0.863149	0.367332		0.622323	1.47633	1.07484	-0.607683	0.305808	0.171408	-1.34975	1.43185	2.26644	-1.04408	1.21953	0.821597		linoleate 9S-lipoxygenase-4 protein, putative (DUF581) (AT1G53903)
217	4	843577	AT1G72450						135.61	58.39	216.99	119.78	279.19	156.77	202.08	139.8	65.64	80.31	287.74	205.56	256.02	159.93		0.552007	0.561517	0.691805	1.22349	0.714395	0.624678		0.678165	1.04178	0.575463	-0.179077	0.209186	0.0439008	-1.04682	1.0853	0.916793	-0.755812	0.600096	0.237977		jasmonate-zim-domain protein 6 (JAZ6)
218	4	843784	AT1G74430						25.77	8.52	31.27	17.89	42.34	20.92	27.44	13.22	10.5	14.53	46.76	29.16	27.26	9.92		0.572114	0.494095	0.481778	1.38381	0.62361	0.363903		0.279087	0.716329	0.0905879	-0.526539	-0.30081	-0.96297	-1.2953	0.859582	0.081093	-0.826658	0.178298	-1.37728		myb domain protein 95 (MYB95)
219	4	843407	AT1G70700						208.6	83.08	365.65	177.69	575.48	256.58	422.28	306.55	176.06	217.49	564.6	434.42	763.19	455.09		0.485957	0.445854	0.72594	1.23532	0.76943	0.5963		0.809724	1.46403	1.01746	-0.231377	0.29867	0.555383	-0.244672	1.43649	1.8713	0.0602099	1.05835	1.12541		TIFY domain/Divergent CCT motif family protein (TIFY7)
220	4	834771	AT5G47240				D		26.18	12.79	82.46	32.51	129.49	59.64	106.38	68.31	23.38	32.17	105.65	67.35	91.87	55.61		0.394252	0.460576	0.642132	1.37596	0.637482	0.605312		1.65523	2.3063	2.02269	0.312418	1.18782	1.38363	-0.16319	2.01276	1.81113	0.297251	1.36321	1.08688		nudix hydrolase homolog 8 (NUDT8)
221	4	843834	AT1G74950				D		78.84	33.47	123.99	59.78	148.45	76.78	104.77	70.78	44.92	60.43	146.04	116.46	138.06	70.76		0.482136	0.517211	0.675575	1.34528	0.797453	0.512531		0.653224	0.912977	0.410226	-0.399265	-0.0381972	-0.155586	-0.81157	0.889364	0.808296	-0.383663	0.562835	-0.155994		TIFY domain/Divergent CCT motif family protein (TIFY10B)
222	4	822169	AT3G25780						7.85	3.31	16.22	13.28	34.53	19.44	18.98	12.14	13.9	19.23	65.04	33.88	37.75	15.61		0.818742	0.562989	0.639621	1.38345	0.52091	0.41351		1.04701	2.13709	1.27372	0.758491	1.30826	0.629004	0.82432	3.05056	2.26571	1.29259	2.10967	0.991706		allene oxide cyclase 3 (AOC3)
223	4	838501	AT1G19180				D		53.6	21.38	99.21	69.06	157.93	99.88	134.41	97.76	78.65	110.36	269.7	166.29	192.02	87.13		0.696099	0.632432	0.727327	1.40318	0.616574	0.453755		0.888253	1.55898	1.32634	0.365617	0.897963	0.867011	0.553214	2.33105	1.84095	1.04191	1.6334	0.700937		jasmonate-zim-domain protein 1 (JAZ1)
224	4	817315	AT2G27690				D		2.96	1.8	8.56	4.22	15.52	7.36	18.08	9.05	2.22	4.76	16.42	8.61	8.97	3.94		0.492991	0.474227	0.500553	2.14414	0.524361	0.439242		1.53201	2.39046	2.61073	0.511646	1.31411	1.61232	-0.415037	2.47179	1.59951	0.685364	1.54042	0.412598		cytochrome P450, family 94, subfamily C, polypeptide 1 (CYP94C1)
225	4	843929	AT1G75960						2.26	1.14	4.17	2.48	9.14	3.8	7.21	5.02	2.14	2.2	7.19	6.78	6.6	3.79		0.594724	0.415755	0.696255	1.02804	0.942976	0.574242		0.883725	2.01587	1.67368	0.134017	0.749677	1.15136	-0.078712	1.66967	1.54614	-0.0388192	1.58496	0.745875		AMP-dependent synthetase and ligase family protein (AT1G75960)
226	4	815160	AT2G06050						99.39	39.82	181.15	81.24	362.3	115.39	196.82	115.53	88.66	152.68	622.83	385.54	564.36	201.05		0.448468	0.318493	0.586983	1.72208	0.619013	0.356244		0.866012	1.86601	0.985704	-0.29091	0.215346	0.217095	-0.164817	2.64767	2.50544	0.619338	1.95571	1.01638		oxophytodienoate-reductase 3 (OPR3)
227	4	838639	AT1G20510						81.09	35.38	108.97	65.77	162.29	80.95	108.32	69.64	67.25	88.45	203.62	144.02	162.16	99.63		0.603561	0.498798	0.64291	1.31524	0.707298	0.614393		0.426335	1.00098	0.417704	-0.302094	-0.00249293	-0.219608	-0.26999	1.32828	0.999822	0.125338	0.828673	0.297056		OPC-8:0 CoA ligase1 (OPCL1)
228	4	824228	AT3G50650				D		1.98	1.86	2	3.07	4.48	4.48	6.13	5.63	1.73	1.69	4.8	2.61	3.55	3.91		1.535	1	0.918434	0.976879	0.54375	1.10141		0.0144996	1.178	1.63039	0.632738	1.178	1.50763	-0.194728	1.27753	0.842319	-0.228477	0.398549	0.981668		GRAS family transcription factor (AT3G50650)
229	4	816190	AT2G16890						2.14	1.51	1.9	3.21	6.56	6.76	20.77	19.9	3.13	2.76	7.28	4.29	7.86	8.19		1.68947	1.03049	0.958113	0.881789	0.589286	1.04198		-0.171611	1.61609	3.27882	0.584963	1.65941	3.21709	0.548552	1.76633	1.87692	0.367057	1.00337	1.93625		UDP-Glycosyltransferase superfamily protein (AT2G16890)
230	4	841468	AT1G50460				D		10.84	7.39	8.95	8.75	13.63	7.41	10.69	11.05	7.01	5.44	11.37	8.17	9.24	6.06		0.977654	0.543654	1.03368	0.776034	0.718558	0.655844		-0.276405	0.330421	-0.0201029	-0.30901	-0.548819	0.0276816	-0.628878	0.0688675	-0.2304	-0.994686	-0.407957	-0.838975		hexokinase-like 1 (HKL1)
231	4	839698	AT1G28050						2.7	2.3	3.45	3.21	8.04	4.72	14.29	13.78	2.74	2.5	10.68	6.86	9.09	5.26		0.930435	0.587065	0.964311	0.912409	0.642322	0.578658		0.353637	1.57424	2.40397	0.249614	0.805827	2.35154	0.0212165	1.98388	1.75132	-0.111031	1.34525	0.962103		B-box type zinc finger protein with CCT domain-containing protein (BBX13)
232	4	816990	AT2G24540				D		6.63	3.73	5.31	5.5	13.17	9.17	4.04	8.52	11.43	3.67	18.62	6.56	3.45	5.42		1.03578	0.696279	2.10891	0.321085	0.352309	1.57101		-0.320297	0.990175	-0.714654	-0.269577	0.467913	0.361845	0.785745	1.48977	-0.942413	-0.853229	-0.0153131	-0.290716		Galactose oxidase/kelch repeat superfamily protein (AFR)
233	4	817634	AT2G30830						0.56	0.63	1.35	0.88	3.14	1.06	1.15	0.89	1.93	2.96	39.86	20.7	82.4	29.04		0.651852	0.33758	0.773913	1.53368	0.519318	0.352427		1.26946	2.48727	1.03814	0.652077	0.920566	0.668379	1.7851	6.15337	7.20107	2.4021	5.20806	5.69647		2-oxoglutarate (2OG) and Fe (II)-dependent oxygenase superfamily protein (AT2G30830)
234	4	817493	AT2G29440				D		2.36	1.24	1.44	1.58	3.24	1.63	2.18	1.36	2.21	1.81	22.12	8.26	26.24	5.31		1.09722	0.503086	0.623853	0.819005	0.373418	0.202363		-0.712718	0.457207	-0.114459	-0.578862	-0.533915	-0.79518	-0.0947405	3.22849	3.47491	-0.382797	1.80735	1.16993		glutathione S-transferase tau 6 (GSTU6)
235	4	842994	AT1G66760						9.18	6.27	6.88	6.23	14.34	8.82	9.05	6.5	6.81	8.51	48.48	25.19	74.47	20.95		0.905523	0.615063	0.718232	1.24963	0.519596	0.281321		-0.416086	0.643479	-0.0205764	-0.559262	-0.0577155	-0.498054	-0.430839	2.40082	3.02009	-0.109335	1.45629	1.19038		MATE efflux family protein (AT1G66760)
236	4	819263	AT2G46520						11.58	10.4	11.15	9.59	15.05	9.47	10.09	8.31	12.07	13.25	44.23	23.33	39.41	21.21		0.86009	0.629236	0.823588	1.09776	0.52747	0.538188		-0.0545915	0.378128	-0.198709	-0.272033	-0.290199	-0.478715	0.0597904	1.93339	1.76693	0.194357	1.01055	0.873109		cellular apoptosis susceptibility protein, putative / importin-alpha re-exporter (AT2G46520)
237	4	816553	AT2G20340						33.81	24.1	40.34	26.88	64.73	25.66	31.55	23.85	29.69	42.43	233.22	128.28	290.56	81.7		0.666336	0.396416	0.755943	1.4291	0.550039	0.281181		0.254761	0.936984	-0.09981	-0.330917	-0.397929	-0.503461	-0.187473	2.78617	3.10331	0.327635	1.92377	1.27289		Pyridoxal phosphate (PLP)-dependent transferases superfamily protein (AAS)
238	4	829306	AT4G31780						52.52	47.33	53.37	47.27	71.57	47.24	56.87	47.35	48.3	51.92	150.16	87.9	133.73	63.09		0.885704	0.660053	0.832601	1.07495	0.585376	0.471771		0.0231621	0.446488	0.114801	-0.151942	-0.152858	-0.149502	-0.120844	1.51556	1.34838	-0.0165765	0.742996	0.264544		monogalactosyl diacylglycerol synthase 1 (MGD1)
239	4	837413	AT1G08920				D		3.42	2.42	4.58	3.74	10.95	5.42	14.57	10.26	2.02	2.56	16.22	6.46	16.49	6.58		0.816594	0.494977	0.704187	1.26733	0.398274	0.39903		0.421351	1.67886	2.09093	0.129042	0.664297	1.58496	-0.759641	2.24571	2.26952	-0.417853	0.917538	0.944091		ERD (early response to dehydration) six-like 1 (ESL1)
240	4	5008305	AT5G52882						5.96	5.49	7.1	6.84	13.38	8.88	17.66	14.15	6.26	6.17	30.77	19.31	32.26	15.43		0.96338	0.663677	0.801246	0.985623	0.627559	0.478301		0.252507	1.16669	1.5671	0.198684	0.575247	1.24742	0.0708503	2.36814	2.43636	0.0499582	1.69596	1.37235		P-loop containing nucleoside triphosphate hydrolases superfamily protein (AT5G52882)
241	4	831376	AT5G15240				D		2.26	1.48	3.38	2.25	7.72	3.56	7.29	2.99	1.49	1.41	14.35	5.69	12.35	3.85		0.66568	0.46114	0.410151	0.946309	0.396516	0.311741		0.5807	1.77228	1.6896	-0.00639777	0.655554	0.403823	-0.60101	2.66666	2.45012	-0.680628	1.33211	0.768536		Transmembrane amino acid transporter family protein (AT5G15240)
242	4	816807	AT2G22770						1.77	1.06	2.98	2.03	5.56	2	2.47	1.4	1.35	2.21	15.63	7.31	12.54	2.17		0.681208	0.359712	0.566802	1.63704	0.46769	0.173046		0.751563	1.65134	0.480762	0.19773	0.176251	-0.338323	-0.39079	3.1425	2.82472	0.320297	2.04612	0.293946		basic helix-loop-helix (bHLH) DNA-binding superfamily protein (NAI1)
243	4	818058	AT2G34930				D		8.62	6.35	14.87	11.65	35.11	13.55	16.74	10.54	10.1	14.56	113.56	56.58	82.37	21.83		0.783457	0.38593	0.62963	1.44158	0.498239	0.265024		0.786645	2.02612	0.95754	0.43457	0.652533	0.290115	0.228596	3.71962	3.25636	0.756251	2.71453	1.34055		disease resistance family protein / LRR family protein (AT2G34930)
244	4	835317	AT5G52410						3.47	3.21	4.08	3.37	6.04	3.34	5.31	3.31	3.08	3.59	10.91	5.58	7.33	4.86		0.82598	0.55298	0.623352	1.16558	0.511457	0.663029		0.233633	0.799613	0.613776	-0.0421871	-0.0550876	-0.0681044	-0.172005	1.65264	1.07888	0.0490482	0.685329	0.486021		oxidoreductase/transition metal ion-binding protein (AT5G52410)
245	4	821520	AT3G19830				D		15.02	12.55	14.1	11.84	19.63	11.46	15.34	11.75	12.51	12.8	40.14	24.23	22.09	17.05		0.839716	0.5838	0.765971	1.02318	0.603637	0.771842		-0.0911897	0.386175	0.0304137	-0.343216	-0.390278	-0.354224	-0.263803	1.41816	0.556509	-0.230741	0.68991	0.182887		Calcium-dependent lipid-binding (CaLB domain) family protein (NTMC2T5.2)
246	4	824225	AT3G50620						1.86	1.87	1.66	1.77	3.46	2.14	2.49	2.17	2.01	2.04	5.52	4.09	6.6	3.37		1.06627	0.618497	0.871486	1.01493	0.740942	0.510606		-0.164119	0.895469	0.420843	-0.0715533	0.202308	0.222392	0.111893	1.56937	1.82716	0.133267	1.1368	0.857446		P-loop containing nucleoside triphosphate hydrolases superfamily protein (AT3G50620)
247	4	836300	AT5G61780				D		20.91	19.05	20.72	19.81	35.85	22.74	26.63	22.46	23.92	27.22	65.76	39.9	58.6	38.36		0.956081	0.63431	0.84341	1.13796	0.606752	0.654608		-0.0131691	0.77778	0.348859	-0.0779642	0.121039	0.103165	0.194024	1.65302	1.48671	0.380474	0.932196	0.87541		TUDOR-SN protein 2 (Tudor2)
248	4	817812	AT2G32510						4.48	1.74	4.49	1.97	8.66	3.3	6.03	2.45	2.07	1.89	10.75	7.04	12.62	3.31		0.438753	0.381062	0.406302	0.913043	0.654884	0.262282		0.00321671	0.950868	0.428659	-1.1853	-0.441033	-0.870717	-1.11387	1.26277	1.49414	-1.24511	0.652077	-0.436668		mitogen-activated protein kinase kinase kinase 17 (MAPKKK17)
249	4	836856	AT5G67210				D		5.37	2.45	8.13	4.44	19.06	7.41	10.2	6.89	6.76	7.04	35.46	20.84	49.66	13.63		0.546125	0.388772	0.67549	1.04142	0.587704	0.274466		0.598333	1.82755	0.925575	-0.274362	0.464551	0.359582	0.332101	2.7232	3.20909	0.390653	1.95636	1.34379		IRREGULAR XYLEM protein (DUF579) (IRX15-L)
250	4	841376	AT1G49520				D		4.14	3.34	5	3.57	7.03	3.45	4.83	3.03	3.51	3.26	8.11	4.23	5.64	3.94		0.714	0.490754	0.627329	0.928775	0.521578	0.698582		0.272297	0.763894	0.222392	-0.213707	-0.263034	-0.450313	-0.23816	0.970071	0.446064	-0.344759	0.0310269	-0.0714351		SWIB complex BAF60b domain-containing protein (AT1G49520)
251	4	818232	AT2G36590						6.32	5.42	9.14	5	14.53	6.5	10.46	7.59	12.61	11.55	52.88	29.26	58.87	29.1		0.547046	0.44735	0.725621	0.91594	0.553328	0.494309		0.53227	1.20104	0.726886	-0.337996	0.0405152	0.264175	0.996572	3.06473	3.21954	0.869896	2.21093	2.20302		proline transporter 3 (ProT3)
252	4	834114	AT5G41120				D		1.81	1.08	1.82	1.21	4.3	1.46	1.6	1.23	1.83	2.04	10.82	6.45	13.64	4.87		0.664835	0.339535	0.76875	1.11475	0.596118	0.357038		0.00794875	1.24835	-0.177918	-0.580983	-0.310021	-0.557331	0.015854	2.57964	2.91378	0.172579	1.83331	1.42793		Esterase/lipase/thioesterase family protein (AT5G41120)
253	4	836653	AT5G65280				D		2.91	1.29	3.51	1.96	7.81	3.52	6.24	3.72	3.7	4.27	28.03	13.33	39.32	9.6		0.558405	0.450704	0.596154	1.15405	0.475562	0.244151		0.270452	1.4243	1.10053	-0.570165	0.274556	0.354283	0.346506	3.26788	3.75617	0.553217	2.19559	1.72202		GCR2-like 1 (GCL1)
254	4	832031	AT5G19110						2.25	0.69	1.68	1.78	6.81	2.78	4.14	2.67	2.03	1.81	12.31	6.92	22.28	4.35		1.05952	0.408223	0.644928	0.891626	0.562145	0.195242		-0.421464	1.59773	0.879706	-0.338048	0.30516	0.246915	-0.148445	2.45183	3.30775	-0.313935	1.62085	0.95109		Eukaryotic aspartyl protease family protein (AT5G19110)
255	4	835288	AT5G52120						1.52	1.05	1.92	1.29	3.11	1.38	2.29	1.43	1.35	1.5	5.15	3.35	5.66	1.47		0.671875	0.44373	0.624454	1.11111	0.650485	0.259717		0.337035	1.03284	0.591276	-0.2367	-0.139403	-0.0880562	-0.171112	1.7605	1.89673	-0.0191088	1.14009	-0.0482552		phloem protein 2-A14 (PP2-A14)
256	4	826367	AT4G08170						14.04	9.83	16.7	11.41	23.88	13.57	18.28	16.45	18.12	23.34	80.08	48.03	74.08	37.5		0.683234	0.568258	0.899891	1.28808	0.599775	0.50621		0.250305	0.76626	0.380723	-0.299244	-0.0491222	0.228545	0.36804	2.5119	2.39954	0.733262	1.77439	1.41735		Inositol 1,3,4-trisphosphate 5/6-kinase family protein (AT4G08170)
257	4	843998	AT1G76650						5.96	12.27	26.43	16.37	31.36	25.03	17.33	15.04	5.34	6.9	51.77	22.35	13.01	3.67		0.619372	0.798151	0.867859	1.29213	0.431717	0.282091		2.14879	2.39554	1.53989	1.45767	2.07027	1.33542	-0.158473	3.11873	1.12624	0.211284	1.90689	-0.699532		calmodulin-like 38 (CML38)
258	4	820941	AT3G16860						4.38	4.13	6.22	4.32	7.07	4.7	3.39	2.61	2.3	2.95	12.01	8.32	5.84	3.48		0.694534	0.664781	0.769912	1.28261	0.692756	0.59589		0.505984	0.690779	-0.369646	-0.0198996	0.10173	-0.746881	-0.929297	1.45523	0.415037	-0.570216	0.925653	-0.331844		COBRA-like protein 8 precursor (COBL8)
259	4	837528	AT1G09940				D		6.08	5.31	8.28	7.18	10.5	6.71	6.08	4.61	5.67	6	13.14	6.43	4.93	5.04		0.86715	0.639048	0.758224	1.0582	0.489346	1.02231		0.445559	0.788246	0	0.239913	0.142241	-0.399305	-0.100723	1.11182	-0.302484	-0.0191088	0.0807474	-0.270648		Glutamyl-tRNA reductase family protein (HEMA2)
260	4	826925	AT4G13110						5.71	4.28	6.25	4.06	5.58	3.71	5.49	4.09	5.22	5.6	16.17	10.76	10.37	8.22		0.6496	0.664875	0.744991	1.0728	0.66543	0.792671		0.130365	-0.0332256	-0.0566846	-0.492011	-0.622072	-0.48139	-0.129441	1.50176	0.860853	-0.0280639	0.914115	0.525648		BSD domain-containing protein (AT4G13110)
261	4	837972	AT1G14130						4.58	2.31	4.08	2.93	5.47	2.61	2.85	1.55	2.64	3.94	14.34	12.14	19.63	7.08		0.718137	0.477148	0.54386	1.49242	0.846583	0.360672		-0.166778	0.256193	-0.684386	-0.644447	-0.811298	-1.56308	-0.79481	1.64663	2.09964	-0.217152	1.40635	0.628402		2-oxoglutarate (2OG) and Fe (II)-dependent oxygenase superfamily protein (AT1G14130)
262	4	826631	AT4G10390						10.94	3.88	12.33	5.44	13.26	5.45	5.59	4.03	7.65	7.15	36.77	27.28	22.27	13.88		0.4412	0.411011	0.72093	0.934641	0.741909	0.62326		0.17256	0.277468	-0.968693	-1.00793	-1.00528	-1.44076	-0.516081	1.74892	1.02549	-0.613598	1.31823	0.343395		Protein kinase superfamily protein (AT4G10390)
263	4	818876	AT2G42760				D		20.93	8.98	19.47	13.35	20.94	12.1	8.97	6.09	9.05	11.43	44.58	33.99	29.3	13.92		0.68567	0.577841	0.67893	1.26298	0.76245	0.475085		-0.104319	0.000689131	-1.22239	-0.648733	-0.790565	-1.78106	-1.20958	1.09082	0.485328	-0.872747	0.699538	-0.588413		DUF1685 family protein (AT2G42760)
264	4	843584	AT1G72520				D		24.7	14.14	42.87	26.58	65.59	25.94	25.66	12.11	15.72	20.47	129.3	58.95	40.34	15.02		0.620014	0.395487	0.471941	1.30216	0.455916	0.372335		0.795457	1.40896	0.0550101	0.10583	0.0706674	-1.02831	-0.65191	2.38814	0.7077	-0.271	1.25498	-0.717626		PLAT/LH2 domain-containing lipoxygenase family protein (LOX4)
265	4	835505	AT5G54170						20.51	14.74	31.11	21.15	46.15	22.48	19.55	14.3	19.9	29.28	121.4	55.52	60.23	21.66		0.679846	0.487107	0.731458	1.47136	0.457331	0.359621		0.601051	1.17	-0.0691589	0.0443302	0.132315	-0.520312	-0.0435591	2.56537	1.55415	0.513588	1.43668	0.0787058		Polyketide cyclase/dehydrase and lipid transport superfamily protein (AT5G54170)
266	4	827192	AT4G15260				D		3.96	2.37	3.98	3.54	5.36	3.53	2.87	2.47	2.8	3.3	9.27	5.63	5.27	3.38		0.889447	0.658582	0.860627	1.17857	0.607335	0.641366		0.007268	0.436733	-0.46445	-0.161751	-0.165832	-0.680989	-0.500074	1.22707	0.412303	-0.263034	0.507634	-0.228477		UDP-Glycosyltransferase superfamily protein (AT4G15260)
267	4	831615	AT5G17490				D		2.17	0.82	2.48	1.43	3.85	1.9	5.99	3.41	2.04	2.35	12.16	7.78	12.6	5		0.576613	0.493506	0.569282	1.15196	0.639803	0.396825		0.192645	0.827163	1.46486	-0.60168	-0.191696	0.652077	-0.0891259	2.48638	2.53766	0.114966	1.84208	1.20423		RGA-like protein 3 (RGL3)
268	4	832326	AT5G22630						10.23	6.92	10.91	10.23	14.48	9.05	13.1	9.41	6.02	8.19	21.92	14.62	16.26	9.75		0.937672	0.625	0.718321	1.36047	0.666971	0.599631		0.092845	0.501255	0.356761	0	-0.176816	-0.12054	-0.764971	1.09944	0.668521	-0.320871	0.515137	-0.069332		arogenate dehydratase 5 (ADT5)
269	4	839893	AT1G30135						1.75	2.15	6.44	3.88	10.14	4.83	6.79	2.48	0.68	1.41	7.73	4.19	3.11	0.8		0.602484	0.476331	0.365243	2.07353	0.542044	0.257235		1.87971	2.53463	1.95606	1.1487	1.46467	0.502985	-1.36375	2.14311	0.82956	-0.31166	1.2596	-1.12928		jasmonate-zim-domain protein 8 (JAZ8)
270	4	827526	AT4G18010				D		5.36	4.59	11.57	11.76	26.26	16.08	28.23	23.62	4.9	5.28	24.59	14.44	10.39	8.54		1.01642	0.612338	0.836699	1.07755	0.587231	0.821944		1.11008	2.29256	2.39692	1.13358	1.58496	2.1397	-0.129451	2.19777	0.954891	-0.0216951	1.42977	0.672003		myo-inositol polyphosphate 5-phosphatase 2 (IP5PII)
271	4	829663	AT4G35110				D		6.51	4.85	10.36	8.49	16.08	9.91	15.34	10.56	5.29	6.91	27.44	18.41	11.01	6.28		0.819498	0.616294	0.688396	1.30624	0.670918	0.570391		0.670295	1.30454	1.23657	0.383107	0.606228	0.69788	-0.29939	2.07555	0.758085	0.0860282	1.49976	-0.051893		phospholipase-like protein (PEARLI 4) family protein (AT4G35110)
272	4	838314	AT1G17420				D		28.95	18.38	75.14	38.76	179.75	53.17	89.93	46.7	31.69	58.36	337.79	125.38	157.4	45.19		0.515837	0.2958	0.519293	1.84159	0.371177	0.287103		1.37602	2.63436	1.63524	0.421005	0.877049	0.689859	0.130464	3.54449	2.4428	1.01142	2.11467	0.64244		lipoxygenase 3 (LOX3)
273	4	842485	AT1G61890						64.39	35.71	84.56	45.96	104.47	53.82	63.11	35.44	43.82	60.64	193.06	118.4	111.24	76.91		0.543519	0.515172	0.561559	1.38384	0.613281	0.691388		0.393139	0.69818	-0.028968	-0.486458	-0.258694	-0.861458	-0.555247	1.58414	0.788767	-0.0865669	0.878761	0.256335		MATE efflux family protein (AT1G61890)
274	4	835456	AT5G53750						9.17	5.71	14.84	9.79	25.56	16.03	15.22	11.63	9.29	8.68	37.9	22.53	27.65	13.53		0.659704	0.627152	0.764126	0.934338	0.594459	0.489331		0.694497	1.47889	0.730975	0.0943871	0.805781	0.342857	0.0187569	2.0472	1.59229	-0.0792267	1.29685	0.561168		CBS domain-containing protein (AT5G53750)
275	4	830396	AT5G05140				D		5.47	4.42	8.22	6.17	11.89	7.13	7.51	6.01	3.62	4.41	13.76	7.61	7.49	4.85		0.750608	0.599664	0.800266	1.21823	0.553052	0.64753		0.587598	1.12014	0.457272	0.17373	0.382361	0.135824	-0.595551	1.33087	0.453425	-0.310762	0.476356	-0.173556		Transcription elongation factor (TFIIS) family protein (AT5G05140)
276	4	3770588	AT4G36950						3.1	1.11	6.48	2.78	11.94	4.69	5.72	2.58	2	3.7	27.1	13.03	9.21	4.03		0.429012	0.392797	0.451049	1.85	0.480812	0.437568		1.06373	1.94546	0.883747	-0.157183	0.59732	-0.264897	-0.632268	3.12795	1.57093	0.255257	2.0715	0.378512		mitogen-activated protein kinase kinase kinase 21 (MAPKKK21)
277	4	5008022	AT3G22275						3.43	0.52	3.3	2.27	7.84	2.05	3.35	2.34	2.13	2.38	19.57	11.28	7.59	3.17		0.687879	0.26148	0.698507	1.11737	0.576392	0.417655		-0.0557426	1.19265	-0.0340475	-0.595516	-0.742585	-0.5517	-0.687355	2.51236	1.14589	-0.527247	1.71749	-0.113726		jasmonate ZIM-domain protein (AT3G22275)
278	4	816817	AT2G22860						2.7	1.35	3.51	2.87	5.72	3.46	4.7	3.39	1.6	1.85	6.96	5.84	7.09	3.56		0.817664	0.604895	0.721277	1.15625	0.83908	0.502116		0.378512	1.08306	0.799701	0.0880913	0.357813	0.328326	-0.754888	1.36613	1.39283	-0.545434	1.11301	0.398918		phytosulfokine 2 precursor (PSK2)
279	4	838310	AT1G17380						12.29	4.19	16.3	10.34	31.68	13.67	17.77	8.02	7.48	11.74	58.56	29.52	44.77	14.59		0.634356	0.431503	0.451322	1.56952	0.504098	0.325888		0.407387	1.36609	0.531959	-0.249249	0.153528	-0.615811	-0.716375	2.25243	1.86505	-0.0660525	1.26421	0.247495		jasmonate-zim-domain protein 5 (JAZ5)
280	4	819828	AT3G06500						20.17	11.27	26.74	19.68	37.91	22.82	28.24	23.82	19.85	23.16	73.6	38.14	44.79	24.99		0.735976	0.601952	0.843484	1.16675	0.518207	0.557937		0.406788	0.910367	0.485529	-0.0354809	0.178088	0.239962	-0.0230721	1.86749	1.15097	0.199424	0.919094	0.30914		Plant neutral invertase family protein (A/N-InvC)
281	4	835386	AT5G53060				D		4.73	3.75	4.5	3.41	5.24	3.47	4.46	3.37	4.45	4.32	7.23	4.77	4.36	5.18		0.757778	0.662214	0.755605	0.970787	0.659751	1.18807		-0.0719152	0.147727	-0.0847965	-0.472068	-0.446905	-0.489092	-0.0880348	0.612155	-0.117512	-0.130809	0.0121491	0.131112		RNA-binding KH domain-containing protein (RCF3)
282	4	837711	AT1G11670				D		4.78	4.42	5.01	4.14	7.02	4.21	5.33	4.03	3.78	3.71	5.88	3.1	3.01	2.57		0.826347	0.599715	0.756098	0.981481	0.527211	0.853821		0.0678	0.55446	0.157125	-0.20738	-0.18319	-0.246231	-0.338624	0.298806	-0.667247	-0.365591	-0.624742	-0.895242		MATE efflux family protein (AT1G11670)
283	4	816737	AT2G22010						10.12	8.72	11.04	9.01	15.25	9.3	12.15	8.49	10.96	13.42	22.94	13.75	15.83	14.36		0.816123	0.609836	0.698765	1.22445	0.59939	0.907138		0.125531	0.5916	0.263747	-0.16761	-0.121907	-0.253373	0.115039	1.18066	0.645452	0.407175	0.442222	0.504846		related to KPC1 (RKP)
284	4	821535	AT3G19970				D		5.97	5.48	8.42	6.62	10.9	6.19	8.45	6.37	9.34	12.12	29.85	20.24	10.25	6.69		0.786223	0.56789	0.753846	1.29764	0.678057	0.652683		0.496089	0.868525	0.50122	0.1491	0.0522085	0.0935624	0.645692	2.32193	0.779821	1.02159	1.76141	0.164275		alpha/beta-Hydrolases superfamily protein (AT3G19970)
285	4	819331	AT2G47180				D		29.8	16.63	21.42	21.23	73.64	24.98	31.03	20.91	52.23	94.74	321.59	292.25	311.26	188.91		0.99113	0.339218	0.673864	1.8139	0.908766	0.60692		-0.476354	1.30518	0.0583514	-0.489208	-0.254539	-0.511119	0.809566	3.43184	3.38474	1.66866	3.29382	2.66431		galactinol synthase 1 (GolS1)
286	4	842725	AT1G64200						29.9	14.22	22.73	16.81	44.58	25.23	19.85	11.48	25.5	35.89	120.05	103.34	98.22	43.08		0.739551	0.565949	0.578338	1.40745	0.860808	0.438607		-0.395548	0.576251	-0.591006	-0.830826	-0.245005	-1.38102	-0.229648	2.00542	1.71587	0.263436	1.78918	0.526873		vacuolar H+-ATPase subunit E isoform 3 (VHA-E3)
287	4	831722	AT5G01540				D		1.81	1.48	1.74	2.8	4.46	3.15	2.99	1.24	4.26	1.67	8.6	6.03	3.47	2.21		1.6092	0.706278	0.414716	0.392019	0.701163	0.636888		-0.0569024	1.30105	0.724156	0.629437	0.799362	-0.54565	1.23486	2.24835	0.938946	-0.116142	1.73617	0.288057		lectin receptor kinase a4.1 (LECRKA4.1)
288	4	816622	AT2G20880				D		2	2.08	3.14	2.93	6.24	3.86	3.47	2.45	10.72	8.83	31.45	18.88	9.44	8.74		0.933121	0.61859	0.706052	0.823694	0.600318	0.925847		0.650765	1.64155	0.794936	0.550901	0.948601	0.292782	2.42223	3.97499	2.23879	2.14241	3.23879	2.12763		Integrase-type DNA-binding superfamily protein (ERF53)
289	4	829383	AT4G32480						5.84	4.49	7.39	6.03	7.24	4.66	2.02	1.38	3.63	5.15	15.8	9.3	4.3	2.28		0.815968	0.643646	0.683168	1.41873	0.588608	0.530233		0.339606	0.310021	-1.53161	0.0461896	-0.325638	-2.0813	-0.685999	1.43588	-0.441632	-0.181396	0.671262	-1.35693		sugar phosphate exchanger, putative (DUF506) (AT4G32480)
290	4	816754	AT2G22200				D		5.68	3.72	5.52	3.65	8.95	3.12	2.56	1.7	8.16	7.05	18.1	7.71	25.75	11.21		0.661232	0.348603	0.664062	0.863971	0.425967	0.43534		-0.0412227	0.655997	-1.14975	-0.637994	-0.864345	-1.74036	0.522678	1.67203	2.18061	0.311732	0.44084	0.980823		Integrase-type DNA-binding superfamily protein (AT2G22200)
291	4	839321	AT1G01030				D		1.44	1.3	1.44	1.46	2.3	1.52	1.49	1.3	2.98	2.74	4.86	2.09	3.96	1.76		1.01389	0.66087	0.872483	0.919463	0.430041	0.444444		0	0.675565	0.0492435	0.0198996	0.0780025	-0.147557	1.04924	1.75489	1.45943	0.928107	0.537434	0.289507		AP2/B3-like transcriptional factor family protein (NGA3)
292	4	817494	AT2G29450						215.34	156.28	207.98	147.25	287.22	156.87	164.54	122.64	390.85	596.98	1140.32	912.33	858.42	436.62		0.708001	0.546167	0.745351	1.52739	0.800065	0.508632		-0.0501715	0.41554	-0.388178	-0.548349	-0.457047	-0.812187	0.859999	2.40475	1.99507	1.47107	2.08294	1.01976		glutathione S-transferase tau 5 (GSTU5)
293	4	836210	AT5G60890				D		23.43	18.43	20.32	17.92	34.65	19.03	14.78	12.59	26.21	20.84	41.92	34.06	38.8	22.99		0.88189	0.549206	0.851827	0.795116	0.8125	0.592526		-0.205457	0.564498	-0.664711	-0.386786	-0.300081	-0.896079	0.16176	0.839282	0.7277	-0.169002	0.539721	-0.0273505		myb domain protein 34 (MYB34)
294	4	824677	AT3G55110						4.64	3.99	3.22	2.6	4.28	3.23	3.31	2.12	6.01	4.94	10.84	8.88	12.33	6.73		0.807453	0.754673	0.640483	0.821963	0.819188	0.545823		-0.527064	-0.116514	-0.487294	-0.835613	-0.522591	-1.13006	0.37324	1.22417	1.40998	0.0903862	0.936435	0.536482		ABC-2 type transporter family protein (ABCG18)
295	4	816173	AT2G16720				D		3.63	2.16	3.37	2.65	4.61	2.32	4.17	3.05	9.47	15.13	12.99	7.33	10.95	6.1		0.78635	0.503254	0.731415	1.59768	0.56428	0.557078		-0.107221	0.344797	0.200078	-0.453977	-0.645845	-0.25116	1.38339	1.83936	1.59289	2.05937	1.01384	0.74884		myb domain protein 7 (MYB7)
296	4	840158	AT1G32640				D		65.75	23.52	83.28	39.42	93.26	41.29	39.29	18.22	58.3	70.23	121.23	90.34	128.71	85.61		0.473343	0.442741	0.463731	1.20463	0.745195	0.665139		0.340979	0.504268	-0.742829	-0.738063	-0.671198	-1.85147	-0.173495	0.882684	0.969061	0.0950965	0.458374	0.380788		Basic helix-loop-helix (bHLH) DNA-binding family protein (MYC2)
297	4	819093	AT2G44840				D		1.31	0.69	2.87	2.15	4.33	2.48	1.65	0.79	2.64	4.47	8.01	2.67	3.06	1.17		0.749129	0.572748	0.478788	1.69318	0.333333	0.382353		1.13148	1.7248	0.332899	0.71477	0.920773	-0.729642	1.01097	2.61224	1.22396	1.77071	1.02727	-0.163058		ethylene-responsive element binding factor 13 (ERF13)
298	4	843027	AT1G67070						2.83	1.87	3.35	1.98	5.34	2.52	2.38	2.68	4.78	5.1	7.07	5.2	7.04	4.18		0.591045	0.47191	1.12605	1.06695	0.735502	0.59375		0.243359	0.916038	-0.24984	-0.515302	-0.167378	-0.0785691	0.756209	1.32091	1.31477	0.849695	0.87771	0.562701		Mannose-6-phosphate isomerase, type I (DIN9)
299	4	841377	AT1G49530				D		2.48	1.29	2.54	1.72	3.79	1.29	1.65	1.08	2	1.96	3.4	3	3.53	2.17		0.677165	0.340369	0.654545	0.98	0.882353	0.614731		0.0344884	0.611858	-0.587874	-0.527932	-0.942969	-1.19931	-0.31034	0.455195	0.509328	-0.339486	0.274622	-0.192645		geranylgeranyl pyrophosphate synthase 6 (GGPS6)
300	4	3766642	AT1G02335						3.16	3.34	1.9	2.87	3.45	2.84	2.89	1.78	3.33	1.9	2.21	1.88	2.45	2.78		1.51053	0.823188	0.615917	0.570571	0.850679	1.13469		-0.733925	0.126672	-0.128855	-0.138874	-0.154034	-0.828047	0.0755976	-0.515878	-0.367143	-0.733925	-0.749192	-0.18484		germin-like protein subfamily 2 member 2 precursor (GL22)
301	4	825486	AT3G63110						7.01	9.66	5.04	7.86	8.9	8.6	6.52	6.81	11.21	9.25	14.28	7	9.05	9.58		1.55952	0.966292	1.04448	0.825156	0.490196	1.05856		-0.475991	0.344391	-0.104542	0.165115	0.294922	-0.0417596	0.6773	1.02651	0.368503	0.400039	-0.00205952	0.450611		isopentenyltransferase 3 (IPT3)
302	4	835264	AT5G51890				D		2.34	3.24	1.88	2.97	3.89	2.1	2.15	2.64	3.84	2.21	3.6	2.16	2.58	2.69		1.57979	0.539846	1.22791	0.575521	0.6	1.04264		-0.315776	0.733262	-0.122172	0.343954	-0.156119	0.174029	0.714598	0.621488	0.140863	-0.0824622	-0.115477	0.201098		Peroxidase superfamily protein (AT5G51890)
303	4	822144	AT3G25570						3.12	3.62	2.78	3.3	5.87	3.49	3.9	3.15	3.93	3.88	7.14	5.11	8.95	5.63		1.18705	0.594549	0.807692	0.987277	0.715686	0.62905		-0.166461	0.911814	0.321928	0.08092	0.161681	0.0138058	0.332983	1.19438	1.52034	0.314511	0.711777	0.851589		Adenosylmethionine decarboxylase family protein (AT3G25570)
304	4	817603	AT2G30540						1.9	2.44	1.66	2.03	3.81	2.45	2.23	1.88	2.45	2.3	3.28	1.99	3.01	2.22		1.22289	0.643045	0.843049	0.938776	0.606707	0.737542		-0.194816	1.00379	0.231044	0.0954803	0.366782	-0.0152668	0.366782	0.787696	0.663764	0.275634	0.066769	0.22456		Thioredoxin superfamily protein (AT2G30540)
305	4	839872	AT1G29940						6.72	5.92	3.86	4.73	6.96	4.15	5	4.12	6	4.88	7.71	4.95	9.85	10.07		1.22539	0.596264	0.824	0.813333	0.642023	1.02234		-0.79986	0.0506261	-0.426533	-0.506621	-0.69535	-0.705817	-0.163499	0.19827	0.551662	-0.46158	-0.441033	0.583531		nuclear RNA polymerase A2 (NRPA2)
306	4	829224	AT4G30990				D		2.86	3.32	1.91	2.2	3.38	2.08	2.57	2.13	2.52	2.35	3.91	2.23	3.33	3.69		1.15183	0.615385	0.828794	0.93254	0.570332	1.10811		-0.582443	0.241008	-0.154247	-0.378512	-0.459432	-0.425162	-0.182591	0.451153	0.219507	-0.283354	-0.358971	0.367606		ARM repeat superfamily protein (AT4G30990)
307	4	3769719	AT3G55646				D		3.7	3.32	2.5	3.43	6.39	3.26	3.26	3.16	4.16	3.37	5.3	3.47	2.59	1.83		1.372	0.510172	0.969325	0.810096	0.654717	0.706564		-0.565597	0.788291	-0.182653	-0.109317	-0.182653	-0.227601	0.169058	0.518467	-0.514573	-0.134777	-0.0925896	-1.01568		TPRXL (AT3G55646)
308	4	825102	AT3G59330						2.8	2.52	1.27	1.26	2.11	1.3	1.69	1.34	1.84	2.24	3.32	2.19	2.15	3.02		0.992126	0.616114	0.792899	1.21739	0.659639	1.40465		-1.1406	-0.408184	-0.728404	-1.152	-1.10692	-1.06319	-0.605721	0.245756	-0.38109	-0.321928	-0.354496	0.109122		solute carrier family 35 protein (DUF914) (AT3G59330)
309	4	816551	AT2G20320				D		2.68	2.45	2.01	1.85	2.35	1.73	2.5	1.59	2.35	2.21	3.27	2.02	2.1	2.49		0.920398	0.73617	0.636	0.940426	0.617737	1.18571		-0.415037	-0.189572	-0.100305	-0.534708	-0.631461	-0.753206	-0.189572	0.287058	-0.351844	-0.278187	-0.407878	-0.106087		DENN (AEX-3) domain-containing protein (AT2G20320)
310	4	836235	AT5G61140						6.1	6.93	4.39	4.21	6.26	3.94	5.22	3.65	5.17	5.3	8.27	4.99	4.81	5.96		0.958998	0.629393	0.699234	1.02515	0.603386	1.23909		-0.474588	0.0373534	-0.224759	-0.534989	-0.630614	-0.740913	-0.238645	0.439078	-0.342772	-0.202817	-0.289769	-0.0334969		U5 small nuclear ribonucleoprotein helicase (AT5G61140)
311	4	817230	AT2G26890				D		7.42	8.16	5.49	5.62	7.94	5.94	6.9	4.53	6.18	6.24	8.95	5.69	5.07	6.29		1.02368	0.748111	0.656522	1.00971	0.635754	1.24063		-0.434613	0.0977198	-0.104823	-0.400849	-0.320956	-0.711908	-0.263812	0.270468	-0.549433	-0.249873	-0.382991	-0.238359		DNAJ heat shock N-terminal domain-containing protein (GRV2)
312	4	818258	AT2G36850				D		11.59	12.04	7.82	8.13	12.19	7.62	9.74	7.17	9.99	9.65	16.54	10.34	8.43	9.74		1.03964	0.625103	0.73614	0.965966	0.625151	1.1554		-0.56764	0.0728176	-0.250887	-0.511553	-0.605018	-0.692836	-0.214324	0.513079	-0.459276	-0.26428	-0.164644	-0.250887		glucan synthase-like 8 (GSL8)
313	4	820398	AT3G02260						6.56	7.48	4.53	4.27	6.62	4.54	5.1	3.33	5.39	4.98	9.22	4.67	3.91	5.05		0.942605	0.685801	0.652941	0.923933	0.506508	1.29156		-0.534185	0.0131354	-0.363199	-0.61946	-0.531004	-0.978174	-0.283411	0.491071	-0.746527	-0.39755	-0.490273	-0.377412		auxin transport protein (BIG) (BIG)
314	4	843368	AT1G70320				D		9.57	10.95	6.13	6.19	10.26	5.94	7.36	4.84	7.44	7.46	13.89	6.79	6.26	8.02		1.00979	0.578947	0.657609	1.00269	0.488841	1.28115		-0.642632	0.10044	-0.378813	-0.62858	-0.688056	-0.983512	-0.363216	0.537456	-0.612356	-0.359343	-0.495107	-0.254917		ubiquitin-protein ligase 2 (UPL2)
315	4	842036	AT1G55860				D		6.01	6.96	4.26	4.14	6.47	4.09	5.3	3.35	5.4	4.95	8.83	4.66	4.24	5.66		0.971831	0.632148	0.632075	0.916667	0.527746	1.33491		-0.496512	0.106401	-0.181373	-0.537734	-0.555264	-0.843204	-0.154406	0.555048	-0.503301	-0.279936	-0.367035	-0.0865629		LOW protein: E3 ubiquitin ligase-like protein (UPL1)
316	4	842787	AT1G64790						9.38	10.27	6.46	6.4	10.11	6.12	7.76	5.23	8.89	8.02	13.18	7.2	7.38	8.84		0.990712	0.605341	0.673969	0.902137	0.546282	1.19783		-0.538054	0.108123	-0.273531	-0.551516	-0.616056	-0.842777	-0.0774045	0.490691	-0.345967	-0.225986	-0.381591	-0.0855416		ILITYHIA (ILA)
317	4	820370	AT3G11964						6.98	6.84	4.54	4.78	7.42	4.73	6.18	4.75	6.79	5.97	9.62	6.15	7.03	8.67		1.05286	0.637466	0.768608	0.879234	0.639293	1.23329		-0.620535	0.0881922	-0.17562	-0.546216	-0.561387	-0.5553	-0.0398155	0.46281	0.0102977	-0.225496	-0.182641	0.312805		RIBOSOMAL RNA PROCESSING 5 (AT3G11964)
318	4	838561	AT1G19720						18.43	19.66	11.56	11.25	17	10.23	10.93	7.88	12.38	11.16	25.79	10.92	8.09	10.9		0.973183	0.601765	0.720952	0.901454	0.42342	1.34734		-0.672915	-0.116521	-0.753763	-0.712131	-0.84925	-1.22579	-0.574045	0.484756	-1.18784	-0.723719	-0.755083	-0.757728		Pentatricopeptide repeat (PPR-like) superfamily protein (AT1G19720)
319	4	832543	AT5G24740				D		2.66	2.7	1.78	1.92	2.59	1.65	2.04	1.59	2.1	1.7	3.15	1.67	1.73	2.11		1.07865	0.637066	0.779412	0.809524	0.530159	1.21965		-0.579549	-0.0384741	-0.382857	-0.47032	-0.68896	-0.742399	-0.341037	0.243926	-0.620654	-0.645891	-0.671578	-0.334183		vacuolar protein sorting-associated protein, putative (DUF1162) (AT5G24740)
320	4	842234	AT1G59218						8.74	8.37	5.73	3.05	9.27	7.04	5.72	5.5	7.97	10.41	15.46	10.77	2.71	5		0.532286	0.759439	0.961538	1.30615	0.696636	1.84502		-0.609098	0.0849361	-0.611618	-1.51882	-0.312058	-0.668202	-0.133054	0.822835	-1.68934	0.252265	0.301313	-0.805705		Disease resistance protein (CC-NBS-LRR class) family (AT1G59218)
321	4	815412	AT2G07739				D		18.17	20.16	11.1	11.59	18.46	9.84	12.69	10.98	22.77	27.75	19.89	11.58	10.25	14.23		1.04414	0.533044	0.865248	1.21871	0.582202	1.38829		-0.710999	0.0228441	-0.517866	-0.648678	-0.884828	-0.72668	0.325576	0.130485	-0.825935	0.610929	-0.649923	-0.352623		Ycf1 protein (AT2G07739)
322	4	821303	AT3G03270						2.98	1.95	1.34	2.33	2.6	2.26	2.3	2.69	3.28	3.75	6.87	9.71	3.42	6.32		1.73881	0.869231	1.16957	1.14329	1.41339	1.84795		-1.15308	-0.196801	-0.373678	-0.354982	-0.39899	-0.147706	0.138383	1.205	0.198684	0.331578	1.70416	1.08461		Adenine nucleotide alpha hydrolases-like superfamily protein (AT3G03270)
323	5	28718283	AT2G18010						1.3	1.09	0.46	0.84	0.44	0.83	0.58	0.73	0.78	0.63	3.62	6.22	8.26	11.13		1.82609	1.88636	1.25862	0.807692	1.71823	1.34746		-1.49881	-1.56294	-1.16439	-0.63005	-0.647328	-0.832543	-0.736966	1.47748	2.66763	-1.04509	2.2584	3.09787		SAUR-like auxin-responsive protein family
324	5	821121	AT3G03840						11.03	9.59	10.79	12.51	7.41	11.29	7.94	9.42	5.49	4.89	11.53	18.54	11.59	17.98		1.15941	1.52362	1.1864	0.89071	1.60798	1.55134		-0.0317379	-0.573887	-0.474222	0.181649	0.0336127	-0.227634	-1.00655	0.0639597	0.0714478	-1.17353	0.749208	0.70496		SAUR-like auxin-responsive protein family (SAUR27)
325	5	830040	AT4G38850						12.96	11.94	10.47	13.46	8.21	12.93	6.75	8.41	6.89	5.61	9.68	15.13	10.08	10.39		1.28558	1.57491	1.24593	0.814224	1.56302	1.03075		-0.307804	-0.658612	-0.941106	0.0546127	-0.00334344	-0.623888	-0.91149	-0.420987	-0.36257	-1.20799	0.223346	-0.31887		SAUR-like auxin-responsive protein family (SAUR15)
326	5	838054	AT1G14890						11.62	8.88	6.35	7.86	6.35	10.54	5.75	7.62	7.98	3.86	2.8	2.33	3.07	3.12		1.2378	1.65984	1.32522	0.483709	0.832143	1.01629		-0.871782	-0.871782	-1.01498	-0.564009	-0.140735	-0.608747	-0.542149	-2.05311	-1.9203	-1.58994	-2.31821	-1.89699		Plant invertase/pectin methylesterase inhibitor superfamily protein (AT1G14890)
327	5	817639	AT2G30890						3.47	3.52	2.27	3.36	2.06	3.22	2.24	2.19	2.69	1.69	1.74	1.38	2	1.95		1.48018	1.56311	0.977679	0.628253	0.793103	0.975		-0.612243	-0.752291	-0.631437	-0.0464744	-0.107875	-0.664005	-0.367329	-0.995848	-0.794936	-1.03791	-1.33027	-0.831462		Cytochrome b561/ferric reductase transmembrane protein family (AT2G30890)
328	5	5008306	AT5G53486						7.01	6.26	2.59	5.74	3.31	5.27	3.72	5.45	6.78	4.34	4.24	4.68	7.84	8.56		2.21622	1.59215	1.46505	0.640118	1.10377	1.09184		-1.43646	-1.08258	-0.914112	-0.288364	-0.411611	-0.363158	-0.0481292	-0.72535	0.161439	-0.691719	-0.582906	0.288196		transmembrane protein (AT5G53486)
329	5	839400	AT1G03820						3.37	2.33	1.46	5.26	3.17	4.39	2.01	2.14	2.19	1.8	2.17	1.4	2.58	2.89		3.60274	1.38486	1.06468	0.821918	0.645161	1.12016		-1.20678	-0.0882658	-0.745553	0.642314	0.381472	-0.655138	-0.621818	-0.635054	-0.385378	-0.904752	-1.26732	-0.221679		E6-like protein (AT1G03820)
330	5	816529	AT2G20100						2.65	2.82	1.77	2.71	2.13	2.24	1.84	1.96	1.87	1.81	2.23	1.38	2.2	2.64		1.53107	1.05164	1.06522	0.967914	0.618834	1.2		-0.582243	-0.315139	-0.526287	0.0323005	-0.242494	-0.435139	-0.502954	-0.248949	-0.268489	-0.550003	-0.941324	-0.00545443		basic helix-loop-helix (bHLH) DNA-binding superfamily protein (AT2G20100)
331	5	834466	AT5G44400						9.47	6.9	4.4	7.06	6.31	7.89	6.56	8.07	7.79	4.61	5.8	4.28	7.94	6.49		1.60455	1.2504	1.23018	0.591784	0.737931	0.81738		-1.10586	-0.585724	-0.529669	-0.423696	-0.263339	-0.230796	-0.281741	-0.707312	-0.254225	-1.0386	-1.14575	-0.545146		FAD-binding Berberine family protein (AT5G44400)
332	5	843294	AT1G69580						3.03	3.28	1.61	3.17	2.53	3.69	2.14	2.52	2.38	2.21	3.24	2.12	3.36	3.08		1.96894	1.4585	1.17757	0.928571	0.654321	0.916667		-0.912257	-0.26018	-0.501707	0.065165	0.284303	-0.265894	-0.348356	0.096676	0.149143	-0.455271	-0.515254	0.0236126		Homeodomain-like superfamily protein (AT1G69580)
333	5	817013	AT2G24762						6.49	5.79	2.6	5.85	3.5	6.33	5.08	6.53	4.39	2.03	2.86	2.28	4.64	5.69		2.25	1.80857	1.28543	0.462415	0.797203	1.22629		-1.31971	-0.890864	-0.35339	-0.149782	-0.036013	0.00886451	-0.563998	-1.1822	-0.484094	-1.67674	-1.50918	-0.18979		glutamine dumper 4 (GDU4)
334	5	827246	AT4G15690						1.26	1.72	1.63	3.14	4.07	4.2	2.67	1.95	1.41	1.35	2.06	1.37	1.8	2.39		1.92638	1.03194	0.730337	0.957447	0.665049	1.32778		0.371448	1.69161	1.08342	1.31734	1.73697	0.63005	0.162271	0.709221	0.514573	0.0995357	0.120752	0.923587		Thioredoxin superfamily protein (AT4G15690)
335	5	823888	AT3G47340						2.59	2.47	1.78	2.68	2.63	2.31	2.36	2.65	1.81	1.91	1.93	1.1	1.12	1.28		1.50562	0.878327	1.12288	1.05525	0.569948	1.14286		-0.541075	0.0221107	-0.134165	0.0492809	-0.165059	0.0330403	-0.516962	-0.424351	-1.20945	-0.439379	-1.23545	-1.01681		glutamine-dependent asparagine synthase 1 (ASN1)
336	5	832073	AT5G19530						5.37	5.41	3.15	6.22	6.73	6.65	7.8	10.52	5.09	3.81	5.24	3.31	5.61	7.18		1.9746	0.988113	1.34872	0.748527	0.631679	1.27986		-0.76957	0.325684	0.538552	0.211992	0.308432	0.970141	-0.0772564	-0.0353553	0.0630787	-0.495131	-0.698091	0.419062		S-adenosyl-L-methionine-dependent methyltransferases superfamily protein (ACL5)
337	5	822339	AT3G27200						2.97	2.83	1.39	2.77	2.8	3.01	2.05	2.78	2.8	1.8	2.28	2.02	2.1	2.08		1.99281	1.075	1.3561	0.642857	0.885965	0.990476		-1.09538	-0.0850361	-0.534839	-0.100577	0.0193006	-0.095378	-0.0850361	-0.381429	-0.500074	-0.722466	-0.556108	-0.513879		Cupredoxin superfamily protein (AT3G27200)
338	5	819038	AT2G44300						3.38	3.66	1.92	3.91	2.44	2.03	2.26	3.13	3.32	1.93	2.15	2.31	2.48	2.43		2.03646	0.831967	1.38496	0.581325	1.07442	0.979839		-0.815917	-0.470142	-0.5807	0.210145	-0.735544	-0.110861	-0.02584	-0.652687	-0.446683	-0.808422	-0.54913	-0.476067		Bifunctional inhibitor/lipid-transfer protein/seed storage 2S albumin superfamily protein (AT2G44300)
339	5	841370	AT1G49470						4.55	4.93	2.43	3.92	3.42	3.44	2.86	2.24	2.34	1.94	2.25	1.4	1.59	1.59		1.61317	1.00585	0.783217	0.82906	0.622222	1		-0.90491	-0.41187	-0.669851	-0.215013	-0.403458	-1.02237	-0.959358	-1.01594	-1.51684	-1.22981	-1.70044	-1.51684		transmembrane epididymal protein (DUF716) (AT1G49470)
340	5	818230	AT2G36570						8.07	6.55	2.77	4.55	4.58	4.68	4.6	4.37	5.47	3.33	3.86	3.02	3.92	4.23		1.6426	1.02183	0.95	0.608775	0.782383	1.07908		-1.54268	-0.817221	-0.810935	-0.826702	-0.78606	-0.884935	-0.561028	-1.06397	-1.04172	-1.27705	-1.41802	-0.931911		Leucine-rich repeat protein kinase family protein (AT2G36570)
341	5	827774	AT4G20270						2.8	2.76	1.38	2.46	2.41	1.98	1.95	2.33	2.69	1.64	2.18	2.03	2.55	3.17		1.78261	0.821577	1.19487	0.609665	0.931193	1.24314		-1.02076	-0.216394	-0.521953	-0.186769	-0.499926	-0.265097	-0.0578207	-0.361099	-0.13493	-0.771731	-0.463947	0.179056		Leucine-rich receptor-like protein kinase family protein (BAM3)
342	5	832702	AT5G26330						2.65	2.89	2.11	3.56	3.19	2.54	2.96	2.58	2.59	1.48	1.91	1.5	2.21	2.37		1.6872	0.796238	0.871622	0.571429	0.78534	1.0724		-0.328749	0.267564	0.159605	0.425885	-0.0611639	-0.0386213	-0.0330403	-0.47242	-0.261946	-0.840395	-0.82103	-0.161105		Cupredoxin superfamily protein (AT5G26330)
343	5	829688	AT4G35350						2.45	3.04	1.29	3.17	2.8	1.96	2.43	2.91	3.71	2.46	3.02	1.82	3.17	2.99		2.45736	0.7	1.19753	0.663073	0.602649	0.943218		-0.925411	0.192645	-0.0118254	0.371701	-0.321928	0.248237	0.598637	0.301767	0.371701	0.00587657	-0.428843	0.287364		xylem cysteine peptidase 1 (XCP1)
344	5	824456	AT3G52900						4.81	3.5	2.46	4.05	3.81	3.77	3.57	3.32	3.76	3.08	5.48	3.27	3.38	3.65		1.64634	0.989501	0.929972	0.819149	0.596715	1.07988		-0.967379	-0.336246	-0.430113	-0.248115	-0.351472	-0.534854	-0.355304	0.188139	-0.509014	-0.643107	-0.556746	-0.39814		RAB6-interacting golgin (DUF662) (AT3G52900)
345	5	820169	AT3G10080						6.98	6.83	4.55	8.5	7.61	8.91	8.8	9.54	8.33	5.09	7.38	5.59	7.55	8.43		1.86813	1.17083	1.08409	0.611044	0.757453	1.11656		-0.61736	0.124669	0.334276	0.284236	0.352198	0.450762	0.255089	0.0803938	0.11325	-0.455561	-0.320379	0.272306		RmlC-like cupins superfamily protein (AT3G10080)
346	5	816640	AT2G21050						3.78	4.04	2.03	3.97	3.53	3.8	3.67	4.92	4.57	2.98	4.66	4.59	7.36	9.26		1.95567	1.07649	1.3406	0.652079	0.984979	1.25815		-0.896907	-0.0987181	-0.0426062	0.0707528	0.00761318	0.380272	0.273808	0.301944	0.96132	-0.343074	0.280108	1.29263		like AUXIN RESISTANT 2 (LAX2)
347	5	829919	AT4G37650						3.65	3.51	2.21	3.76	3.45	3.65	2.91	3.48	2.97	1.85	2.99	2.12	2.28	2.67		1.70136	1.05797	1.19588	0.622896	0.70903	1.17105		-0.72385	-0.0813001	-0.326877	0.0428362	0	-0.0688092	-0.297434	-0.287751	-0.678863	-0.980371	-0.783832	-0.451057		GRAS family transcription factor (SHR)
348	5	831778	AT5G03610						3.01	2.85	2.25	3.98	2.81	2.26	2.18	2.72	2.32	1.49	2.69	1.76	2.28	2.52		1.76889	0.80427	1.24771	0.642241	0.654275	1.10526		-0.419838	-0.0991934	-0.465435	0.403005	-0.413441	-0.146157	-0.375639	-0.162157	-0.40073	-1.01445	-0.774188	-0.25634		GDSL-like Lipase/Acylhydrolase superfamily protein (AT5G03610)
349	5	828034	AT4G00670						1.61	1.56	0.9	1.79	2.11	2.04	1.91	2.21	1.83	1.71	3.28	2.01	3.99	3.35		1.98889	0.966825	1.15707	0.934426	0.612805	0.839599		-0.839064	0.390182	0.246512	0.152899	0.341508	0.456986	0.184783	1.02664	1.30933	0.0869356	0.320135	1.0571		Remorin family protein (AT4G00670)
350	5	821096	AT3G01670						3.39	4.01	2.03	3.46	4.41	3.17	4.11	4.12	3.79	3.1	4.83	3.04	4.23	4.88		1.70443	0.718821	1.00243	0.817942	0.6294	1.15366		-0.739806	0.379493	0.277853	0.0294868	-0.0968024	0.281359	0.160913	0.510738	0.319372	-0.129017	-0.157214	0.525596		sieve element occlusion protein (SEOa)
351	5	830882	AT5G10180						19.83	16	9.43	14.43	16.53	14.57	14.52	14.99	15.44	11.97	16.62	10.93	13.99	17.5		1.53022	0.881428	1.03237	0.775259	0.657641	1.25089		-1.07236	-0.262598	-0.449643	-0.458613	-0.444684	-0.403684	-0.361012	-0.254764	-0.503289	-0.728262	-0.859391	-0.18033		slufate transporter 2;1 (SULTR2;1)
352	5	831914	AT5G03170						3.17	4.42	2.49	4.32	4	3.33	3.43	3.86	4.7	2.6	4.73	2.35	3.38	4.27		1.73494	0.8325	1.12536	0.553191	0.496829	1.26331		-0.348337	0.335517	0.113726	0.446548	0.0710393	0.284118	0.568178	0.577357	0.0925404	-0.285971	-0.431822	0.429753		FASCICLIN-like arabinogalactan-protein 11 (FLA11)
353	5	843213	AT1G68810						2.33	2.54	1.38	2.67	2.53	2.13	2.36	2.49	2.63	1.59	3.43	2.16	3.57	3.7		1.93478	0.841897	1.05508	0.604563	0.629738	1.03641		-0.755662	0.118807	0.0184569	0.19651	-0.129477	0.0958158	0.174733	0.557879	0.615594	-0.551303	-0.109299	0.667195		basic helix-loop-helix (bHLH) DNA-binding superfamily protein (AT1G68810)
354	5	818572	AT2G39850						18.15	18.81	10.25	17.83	18.38	16.78	14.83	17.21	20.13	16.08	26.04	15.58	23.3	24.81		1.73951	0.912949	1.16049	0.798808	0.59831	1.06481		-0.824346	0.0181672	-0.291451	-0.0256628	-0.113227	-0.0767225	0.149378	0.52076	0.36036	-0.174702	-0.220274	0.450952		Subtilisin-like serine endopeptidase family protein (AT2G39850)
355	5	817426	AT2G28760						3.16	2.83	1.63	2.84	3.29	2.53	2.33	2.46	2.79	1.84	2.94	1.77	2.18	2.2		1.74233	0.768997	1.05579	0.659498	0.602041	1.00917		-0.955053	0.058163	-0.439595	-0.154034	-0.320787	-0.361266	-0.179659	-0.104108	-0.535596	-0.780219	-0.836175	-0.522421		UDP-XYL synthase 6 (UXS6)
356	5	816849	AT2G23170						1.23	0.86	0.72	1.29	1.88	1.31	1	0.99	1.7	2.06	5.3	11.81	29.97	30.68		1.79167	0.696809	0.99	1.21176	2.2283	1.02369		-0.77259	0.612074	-0.298658	0.0687128	0.0909085	-0.313158	0.466876	2.10733	4.60679	0.743986	3.26328	4.64057		Auxin-responsive GH3 family protein (GH3.3)
357	5	825375	AT3G62020						2.9	2.57	1.79	2.56	2.28	2.2	3.09	2.02	2.5	1.47	2.19	1.68	3.09	2.24		1.43017	0.964912	0.653722	0.588	0.767123	0.724919		-0.696093	-0.347019	0.0915539	-0.179909	-0.398549	-0.521698	-0.214125	-0.405122	0.0915539	-0.980237	-0.787592	-0.372554		germin-like protein 10 (GLP10)
358	5	823905	AT3G47510						3.91	2.92	1.94	2.87	2.88	1.84	2.15	1.99	2.8	1.66	3.93	3.44	4.76	3.59		1.47938	0.638889	0.925581	0.592857	0.875318	0.754202		-1.01111	-0.4411	-0.862832	-0.446118	-1.08746	-0.9744	-0.481742	0.0073607	0.283793	-1.23599	-0.18476	-0.123185		transmembrane protein (AT3G47510)
359	5	819400	AT2G47880						4.2	3.31	2.55	4.81	6.09	3.74	6.6	6.35	8.35	5.42	9.71	7.23	10.33	8.93		1.88627	0.614122	0.962121	0.649102	0.744593	0.864472		-0.719892	0.536053	0.652077	0.195648	-0.167351	0.596367	0.991387	1.20908	1.29838	0.367904	0.783606	1.08827		Glutaredoxin family protein (AT2G47880)
360	5	844028	AT1G76930						30.98	11.42	14.52	29.36	17.94	29.66	19.77	12.21	12.06	11.93	20.14	12.57	23.1	12.97		2.02204	1.65329	0.617602	0.989221	0.624131	0.561472		-1.0933	-0.788157	-0.648024	-0.0774852	-0.0628185	-1.34327	-1.36111	-0.621273	-0.423444	-1.37674	-1.30135	-1.25616		extensin 4 (EXT4)
361	5	836533	AT5G64120						5.57	3.24	3.63	7.53	5.47	5.21	4.41	3.47	3.62	3.54	5.62	4.12	4.8	3.11		2.07438	0.952468	0.786848	0.977901	0.733096	0.647917		-0.617708	-0.0261365	-0.336899	0.434973	-0.096394	-0.682742	-0.621688	0.0128928	-0.214643	-0.653928	-0.435033	-0.840763		Peroxidase superfamily protein (AT5G64120)
362	5	832046	AT5G19260						4.42	4.04	4.43	7.19	7.39	8.33	4.29	5.23	3.95	3.52	7.22	3.7	5.98	3.78		1.62302	1.1272	1.21911	0.891139	0.512465	0.632107		0.00326033	0.741528	-0.0430687	0.701945	0.91427	0.242765	-0.162194	0.707952	0.436099	-0.328471	-0.256521	-0.22566		FANTASTIC four-like protein (DUF3049) (FAF3)
363	5	844421	AT1G80820						1.52	0.82	0.9	1.64	1.96	1.51	1.19	1.01	1.48	1.75	4.15	2.78	5.05	2.91		1.82222	0.770408	0.848739	1.18243	0.66988	0.576238		-0.756074	0.366782	-0.35311	0.109624	-0.00952277	-0.589716	-0.0384741	1.44904	1.73221	0.203284	0.871014	0.936948		cinnamoyl coa reductase (CCR2)
364	5	817495	AT2G29460						1.04	0.53	1.06	2.64	2.26	0.98	1.16	0.56	1.13	1.74	9.69	2.71	13.29	3.66		2.49057	0.433628	0.482759	1.53982	0.27967	0.275395		0.0274807	1.11974	0.157541	1.34395	-0.0857299	-0.893085	0.119739	3.21991	3.67569	0.742504	1.38171	1.81526		glutathione S-transferase tau 4 (GSTU4)
365	6	838066	AT1G15010						3.25	3.74	6.71	3.97	8.03	8.29	1.77	2.37	2.88	5.12	3.2	1.58	1.52	0.48		0.591654	1.03238	1.33898	1.77778	0.49375	0.315789		1.04587	1.30496	-0.87669	0.288699	1.35093	-0.455553	-0.174371	-0.0223678	-1.09637	0.655704	-1.04052	-2.75933		mediator of RNA polymerase II transcription subunit (AT1G15010)
366	6	820034	AT3G08860						1.15	1.78	3.14	1.49	3.02	2.85	2.24	1.72	1.9	2.72	1.16	2.03	2	1.67		0.474522	0.943709	0.767857	1.43158	1.75	0.835		1.44913	1.39291	0.961865	0.373678	1.30933	0.580775	0.724366	0.0124909	0.798366	1.24197	0.819846	0.538214		PYRIMIDINE 4 (PYD4)
367	6	834031	AT5G40330						4.32	3.68	5.34	4.24	5.52	3.65	2.79	2.66	3.86	4.5	3.29	5.81	4.23	4.19		0.794007	0.661232	0.953405	1.1658	1.76596	0.990544		0.305808	0.353637	-0.630766	-0.026967	-0.243135	-0.699605	-0.16243	-0.392944	-0.0303736	0.0588937	0.427507	-0.0440811		myb domain protein 23 (MYB23)
368	6	832067	AT5G19470						1.3	2.42	2.92	1.48	1.45	1.43	1.65	1.52	2.23	3.48	2.5	2.77	2.12	3.52		0.506849	0.986207	0.921212	1.56054	1.108	1.66038		1.16746	0.157541	0.343954	0.187086	0.137504	0.22556	0.778532	0.943416	0.705553	1.42058	1.09137	1.43706		nudix hydrolase homolog 24 (NUDT24)
369	6	815348	AT2G07675						3.35	4.47	4.77	3.42	3.4	5.05	4.12	2.24	3.72	7.74	3.77	5.92	2.98	2		0.716981	1.48529	0.543689	2.08065	1.57029	0.671141		0.509828	0.0213737	0.298483	0.0298352	0.592122	-0.580662	0.151142	0.170403	-0.168849	1.20817	0.821436	-0.744161		Ribosomal protein S12/S23 family protein (AT2G07675)
370	6	815949	AT2G14610						5.65	6.04	35.8	100.6	7.62	28.24	9.24	5.15	1.47	53.54	3.96	4.47	14.42	2.99		2.81006	3.70604	0.557359	36.4218	1.12879	0.207351		2.66364	0.43154	0.709642	4.15424	2.32142	-0.133678	-1.94243	-0.51275	1.35175	3.24429	-0.337976	-0.918105		pathogenesis-related protein 1 (PR1)
371	6	818387	AT2G38090						1.72	1.98	1.59	1.8	1.23	1.93	1.87	1.76	2.42	1.75	1.93	2.26	2.36	3.56		1.13208	1.56911	0.941176	0.72314	1.17098	1.50847		-0.113382	-0.48375	0.12063	0.0655883	0.166192	0.0331669	0.492598	0.166192	0.456378	0.0249464	0.393914	1.04947		Duplicated homeodomain-like superfamily protein (AT2G38090)
372	6	830999	AT5G18050						1.91	3.74	3.18	5.29	2.24	5.5	5.72	5.97	12.41	12.01	26.51	46.6	38.98	43.92		1.66352	2.45536	1.04371	0.967768	1.75783	1.12673		0.735454	0.229926	1.58244	1.4697	1.52586	1.64416	2.69986	3.79489	4.35109	2.65259	4.60869	4.52323		SAUR-like auxin-responsive protein family (SAUR22)
373	6	836772	AT5G66400						19.59	17.96	22.43	19.71	16.49	28.49	30.37	21.27	22.96	30.93	28.57	61.44	57.12	42.52		0.878734	1.72771	0.700362	1.34713	2.15051	0.744398		0.195312	-0.248526	0.63253	0.00881038	0.540338	0.118703	0.229005	0.544384	1.54388	0.658889	1.64906	1.11802		Dehydrin family protein (RAB18)
374	6	831156	AT5G13170						4.02	3.36	4.47	2.32	2.32	4.06	4.91	3.17	5.01	3.49	3.93	6.68	7.54	9.08		0.519016	1.75	0.645621	0.696607	1.69975	1.20424		0.153079	-0.793071	0.288528	-0.793071	0.0142842	-0.342713	0.317615	-0.0326662	0.907369	-0.203968	0.732653	1.1755		senescence-associated gene 29 (SAG29)
375	6	820377	AT3G12030						2.61	1.44	2.97	3.31	2.37	6.44	4.84	5.69	5	4.88	3.69	7.85	6.86	5.75		1.11448	2.7173	1.17562	0.976	2.12737	0.838192		0.186413	-0.139163	0.890957	0.342781	1.30301	1.12438	0.937878	0.499571	1.39416	0.902831	1.58864	1.13951		transmembrane/coiled-coil protein (Protein of unknown function DUF106, transmembrane) (AT3G12030)
376	6	835306	AT5G52300						0.98	0.63	1.58	1.51	1.03	3.87	3.31	2.33	3.63	3.99	6.22	12.58	8.52	11.45		0.955696	3.75728	0.703927	1.09917	2.02251	1.3439		0.689071	0.0717907	1.75598	0.623695	1.98148	1.24948	1.88912	2.66606	3.12	2.02554	3.68221	3.54642		CAP160 protein (LTI65)
377	6	817103	AT2G25625						10.54	11.48	14.95	13.57	8.25	13.08	9.67	9.19	12.56	13.24	13.74	22.84	23.26	27.1		0.907692	1.58545	0.950362	1.05414	1.6623	1.16509		0.504271	-0.353409	-0.124287	0.364546	0.311488	-0.197738	0.252962	0.382507	1.14198	0.329028	1.11569	1.36242		histone deacetylase-like protein (AT2G25625)
378	6	820648	AT3G14280						5.13	4.37	8.3	7.11	3.15	6.42	4.67	3.12	6.47	6.78	5.25	8.03	8.17	10.25		0.856627	2.0381	0.668094	1.04791	1.52952	1.25459		0.694153	-0.703607	-0.135536	0.470891	0.323614	-0.717413	0.334807	0.0333586	0.671377	0.402326	0.646441	0.998593		LL-diaminopimelate aminotransferase (AT3G14280)
379	6	828942	AT4G28270						5.38	5.88	4.3	5.83	2.32	3.73	1.29	1.26	2.58	4.58	2.15	2.07	1.38	1.5		1.35581	1.60776	0.976744	1.77519	0.962791	1.08696		-0.32327	-1.21348	-2.06024	0.11589	-0.528431	-2.09418	-1.06024	-1.32327	-1.96294	-0.232259	-1.37798	-1.84264		RING membrane-anchor 2 (RMA2)
380	6	842387	AT1G60960						5.12	3.7	3.67	2.63	1.75	3.18	1.76	2.05	4.07	6.02	3.03	2.92	1.68	2.61		0.716621	1.81714	1.16477	1.47912	0.963696	1.55357		-0.480364	-1.54879	-1.54057	-0.961081	-0.687117	-1.32052	-0.331115	-0.756826	-1.60768	0.23362	-0.810175	-0.972094		iron regulated transporter 3 (IRT3)
381	6	834191	AT5G41860						2.97	2.27	2.05	2.07	1.28	2.66	1.99	1.31	1.48	2.5	2.35	1.95	1.89	2.36		1.00976	2.07812	0.658291	1.68919	0.829787	1.24868		-0.534839	-1.21432	-0.577695	-0.520832	-0.159037	-1.1809	-1.00487	-0.337802	-0.652077	-0.248535	-0.606989	-0.331676		transmembrane protein (AT5G41860)
382	6	838994	AT1G23830						1.75	2.79	2.96	3.19	1.99	5.3	3.01	3.5	5.07	5.37	2.26	3.41	4.39	4.82		1.0777	2.66332	1.16279	1.05917	1.50885	1.09795		0.758242	0.185414	0.782409	0.866202	1.59864	1	1.53463	0.368968	1.32687	1.61757	0.962417	1.46168		transmembrane protein (AT1G23830)
383	6	826983	AT4G13510						30.57	26.91	30.69	41.53	20.27	36.31	28.26	24.31	33.29	50.48	28.61	32.92	34.28	36.78		1.35321	1.79132	0.860226	1.51637	1.15065	1.07293		0.00565209	-0.59277	-0.113355	0.442037	0.24825	-0.330567	0.122972	-0.0955971	0.165251	0.723595	0.106848	0.266805		ammonium transporter 1;1 (AMT1;1)
384	6	816309	AT2G17975						4.16	3.23	2.38	3.2	2.07	4.22	3.09	2.93	4.34	4.84	2.88	4.52	4.59	5.39		1.34454	2.03865	0.94822	1.11521	1.56944	1.17429		-0.805622	-1.00695	-0.428977	-0.378512	0.0206595	-0.505683	0.0611115	-0.530515	0.141911	0.218424	0.119739	0.373702		zinc finger (Ran-binding) family protein (AT2G17975)
385	7	830934	AT5G10695						1.55	2.72	1.74	2.63	1.82	0.6	2.42	1.01	4.32	8.27	2.63	9.6	1.26	2.13		1.51149	0.32967	0.417355	1.91435	3.65019	1.69048		0.166819	0.23167	0.642739	0.762795	-1.36923	-0.617913	1.47876	0.762795	-0.298844	2.41562	2.63077	0.458585		methionyl-tRNA synthetase (AT5G10695)
386	7	5008156	AT4G22485						6.09	5.52	4.24	2.77	3.72	2.3	2.7	1.11	2.4	1.87	1.32	3.34	3.94	1.76		0.653302	0.61828	0.411111	0.779167	2.5303	0.446701		-0.522378	-0.71114	-1.17348	-1.13656	-1.40481	-2.45588	-1.34341	-2.2059	-0.628247	-1.7034	-0.866594	-1.79087		Bifunctional inhibitor/lipid-transfer protein/seed storage 2S albumin superfamily protein (AT4G22485)
387	7	6240728	AT1G29465						4.18	5.09	2.82	4.23	2.56	2.22	2.27	1.98	4.04	3.86	3.91	8.97	9.18	9		1.5	0.867188	0.872247	0.955446	2.29412	0.980392		-0.567808	-0.707359	-0.880811	0.0171547	-0.912943	-1.078	-0.0491476	-0.0963343	1.13499	-0.114902	1.10161	1.10642		transmembrane protein (AT1G29465)
388	7	824119	AT3G49570						1.49	1.45	1.35	2.16	1.88	1.34	1.16	1.79	3.94	6.37	3.31	3.5	5.41	3.69		1.6	0.712766	1.5431	1.61675	1.0574	0.68207		-0.142353	0.33542	-0.361188	0.535719	-0.153079	0.264647	1.40288	1.15152	1.86032	2.09598	1.23204	1.30831		response to low sulfur 3 (LSU3)
389	7	830363	AT5G04840						1.12	1.19	0.98	1.14	1.13	1.09	1	1.61	3.93	6.01	8.23	6.77	2.54	2.04		1.16327	0.964602	1.61	1.52926	0.8226	0.80315		-0.192645	0.012824	-0.163499	0.0255351	-0.0391706	0.523562	1.81103	2.87739	1.18133	2.42387	2.59566	0.86507		bZIP protein (AT5G04840)
390	7	842249	AT1G59590						3.58	2.66	4.6	4.8	2.71	2.43	0.83	0.52	2.46	2.95	2.46	2.94	1.49	0.96		1.04348	0.896679	0.626506	1.19919	1.19512	0.644295		0.361674	-0.401667	-2.10878	0.423075	-0.559003	-2.78338	-0.541301	-0.541301	-1.26465	-0.279245	-0.284143	-1.89885		ZCF37 (ZCF37)
391	7	839026	AT1G24140						2.5	1.76	4.6	5.34	4.44	2.98	1.65	1.05	4.29	5.86	4.77	2.66	1.37	1.11		1.16087	0.671171	0.636364	1.36597	0.557652	0.810219		0.879706	0.828632	-0.599462	1.09491	0.253384	-1.25154	0.77905	0.932061	-0.867752	1.22897	0.0894982	-1.17137		Matrixin family protein (AT1G24140)
392	7	842958	AT1G66400						1.94	1.46	3.86	5.7	1.91	3.24	1.38	1.08	5.84	9.77	3.42	2.11	0.51	0.41		1.47668	1.69634	0.782609	1.67295	0.616959	0.803922		0.992544	-0.022484	-0.491388	1.55491	0.739937	-0.845025	1.58991	0.81794	-1.92749	2.3323	0.121186	-2.24236		calmodulin like 23 (CML23)
393	7	828836	AT4G27280		uo				8.95	9.31	23.06	26.92	11.3	24.67	6.83	7	24.04	32.35	12.95	8.5	8.14	5.35		1.16739	2.18319	1.02489	1.34567	0.656371	0.657248		1.36543	0.336363	-0.390002	1.58872	1.4628	-0.354533	1.42548	0.532993	-0.136859	1.85381	-0.0744248	-0.742349		Calcium-binding EF-hand family protein (AT4G27280)
394	7	820145	AT3G09870		uo				1.3	1.35	4.94	4.83	1.05	5.57	1.13	0.66	7.05	8.2	3.98	1.8	0.99	0.73		0.977733	5.30476	0.584071	1.16312	0.452261	0.737374		1.926	-0.308122	-0.202189	1.89351	2.09917	-0.977974	2.43911	1.61426	-0.393011	2.65711	0.469485	-0.832543		SAUR-like auxin-responsive protein family (AT3G09870)
395	7	821687	AT3G21330						0.5	0.55	0.39	0.5	0.34	0.78	0.58	0.54	4.3	5.3	16.53	25.31	17.88	25.32		1.28205	2.29412	0.931034	1.23256	1.53116	1.41611		-0.358454	-0.556393	0.214125	0	0.641546	0.111031	3.10434	5.04701	5.16027	3.40599	5.66164	5.66221		basic helix-loop-helix (bHLH) DNA-binding superfamily protein (AT3G21330)
396	7	843881	AT1G75450						0.93	0.9	1.31	1.08	1.76	1.18	1.61	1.04	6.9	9.14	20.39	22.3	16.74	9.02		0.824427	0.670455	0.645963	1.32464	1.09367	0.538829		0.494264	0.920273	0.791758	0.215729	0.343484	0.161281	2.89129	4.45449	4.16993	3.29689	4.58367	3.27782		cytokinin oxidase 5 (CKX5)
397	7	844081	AT1G77450						2.8	1.94	1.99	2.37	2.6	1.73	1.85	1.55	7.65	9.37	9.75	5.87	11.37	8.88		1.19095	0.665385	0.837838	1.22484	0.602051	0.781003		-0.492658	-0.106915	-0.597902	-0.24054	-0.694655	-0.853159	1.45003	1.79998	2.02173	1.74262	1.06793	1.66513		NAC domain containing protein 32 (NAC032)
398	7	842314	AT1G60190						8.55	6.43	12.72	12.57	12.9	7.38	5.88	4.08	65.11	83.15	29.54	10.93	17.84	25.32		0.988208	0.572093	0.693878	1.27707	0.370007	1.41928		0.573102	0.593375	-0.540108	0.555988	-0.212304	-1.06736	2.92888	1.78867	1.06112	3.28172	0.354297	1.56628		ARM repeat superfamily protein (PUB19)
399	7	836040	AT5G59220						2.1	1.27	0.98	1.55	1.32	1.17	0.75	0.57	11.43	14.17	16.65	10.85	18.33	17.6		1.58163	0.886364	0.76	1.23972	0.651652	0.960175		-1.09954	-0.669851	-1.48543	-0.438121	-0.843881	-1.88136	2.44436	2.98706	3.12575	2.75438	2.36923	3.06711		PP2C protein (Clade A protein phosphatases type 2C) (HAI1)
400	7	834913	AT5G48570						4.41	4.07	3.78	4.72	2.84	4.32	2.94	2.69	76.65	163.96	354.79	531.11	60.09	97.35		1.24868	1.52113	0.914966	2.13907	1.49697	1.62007		-0.222392	-0.634888	-0.584963	0.0980082	-0.0297473	-0.713172	4.11944	6.33004	3.76827	5.21642	6.91209	4.46433		FKBP-type peptidyl-prolyl cis-trans isomerase family protein (AT5G48570)
401	7	839223	AT1G26800						4.2	3.43	2.33	2.09	0.76	1.74	0.39	0.48	21.04	58	5.89	9.19	0.66	1.44		0.896996	2.28947	1.23077	2.75665	1.56027	2.18182		-0.850059	-2.46632	-3.42884	-1.00689	-1.2713	-3.12928	2.32467	0.487878	-2.66985	3.78759	1.12968	-1.54432		RING/U-box superfamily protein (AT1G26800)
402	7	837252	AT1G07400						0.96	1.21	1.19	1.07	0.98	0.62	0.48	0.79	162.13	394.64	419.32	687.54	28.95	90.87		0.89916	0.632653	1.64583	2.4341	1.63965	3.13886		0.309855	0.0297473	-1	0.156504	-0.630766	-0.281182	7.3999	8.7708	4.91439	8.68329	9.48419	6.56463		HSP20-like chaperones superfamily protein (AT1G07400)
403	7	822041	AT3G24500						12.91	13.87	6.78	7.91	2.86	4.78	1.47	2.1	231.51	532.07	131.28	192.96	8.12	20.39		1.16667	1.67133	1.42857	2.29826	1.46984	2.51108		-0.929132	-2.1744	-3.1346	-0.706739	-1.43341	-2.62003	4.16451	3.34609	-0.668937	5.36506	3.90174	0.659373		multiprotein bridging factor 1C (MBF1C)
404	7	833746	AT5G37670		up				0.75	0.73	0.31	0.59	0.41	0.36	0.53	0.31	16.81	45.54	18.58	39.82	1.87	3.5		1.90323	0.878049	0.584906	2.7091	2.14316	1.87166		-1.27462	-0.871267	-0.500898	-0.346176	-1.05889	-1.27462	4.48629	4.63072	1.31808	5.9241	5.73046	2.22239		HSP20-like chaperones superfamily protein (AT5G37670)
405	7	820049	AT3G08970		up				1.18	0.98	0.96	1.67	0.88	0.84	0.37	0.48	22.29	50.86	28.92	36.16	2.39	2.93		1.73958	0.954545	1.2973	2.28174	1.25035	1.22594		-0.297681	-0.423211	-1.67319	0.501061	-0.490326	-1.29768	4.23954	4.61521	1.01822	5.42967	4.93754	1.31211		DNAJ heat shock N-terminal domain-containing protein (ATERDJ3A)
406	7	836572	AT5G64510						0.62	0.83	0.6	1.52	0.3	0.62	0.21	0.24	12.8	27.84	17.9	27.98	2.45	3.82		2.53333	2.06667	1.14286	2.175	1.56313	1.55918		-0.0473057	-1.04731	-1.56188	1.29373	0	-1.36923	4.36773	4.85155	1.98244	5.48875	5.49598	2.62323		tunicamycin induced protein (TIN1)
407	7	837552	AT1G10150						6.27	7.11	6.72	6.78	3.94	2.83	2.59	1.31	3.92	3.27	2.77	2.53	2.1	3.22		1.00893	0.718274	0.505792	0.834184	0.913357	1.53333		0.0999958	-0.67027	-1.27551	0.11282	-1.14766	-2.2589	-0.677612	-1.17858	-1.57808	-0.939175	-1.30933	-0.961405		Carbohydrate-binding protein (AT1G10150)
408	7	28717243	AT1G16515						5.04	3.79	4.09	3.79	3.02	4.54	3.85	3.93	12.09	12.51	10.09	12.21	7.79	13.14		0.92665	1.50331	1.02078	1.03474	1.21011	1.68678		-0.301323	-0.738875	-0.388565	-0.411226	-0.150731	-0.358894	1.26232	1.00143	0.6282	1.31159	1.27657	1.38247		transmembrane protein (AT1G16515)
409	7	820163	AT3G10020						9.87	6.66	8.68	13.68	9.2	12.6	8.36	9.76	92.77	243.99	139.6	220.87	5.11	21.95		1.57604	1.36957	1.16746	2.63005	1.58216	4.2955		-0.185355	-0.101416	-0.239547	0.470946	0.352302	-0.0161689	3.23254	3.82211	-0.949727	4.62763	4.484	1.1531		plant/protein (AT3G10020)
410	7	815382	AT2G07707						2.54	2.31	1.56	1.5	1.72	3.07	1.45	0.57	3.82	12.85	3.96	3.1	3.4	1.9		0.961538	1.78488	0.393103	3.36387	0.782828	0.558824		-0.703282	-0.56242	-0.808776	-0.759866	0.27341	-2.15579	0.588744	0.640672	0.420706	2.33887	0.28744	-0.418829		Plant mitochondrial ATPase, F0 complex, subunit 8 protein (AT2G07707)
411	7	831856	AT5G02490						8.31	6.43	7.83	12.92	7.1	8	4.96	4.26	14.89	30.36	35.81	49.27	19.28	20.58		1.65006	1.12676	0.858871	2.03895	1.37587	1.06743		-0.0858362	-0.227029	-0.744508	0.636686	-0.0548485	-0.963995	0.841423	2.10744	1.21418	1.86925	2.56779	1.30832		Heat shock protein 70 (Hsp 70) family protein (Hsp70-2)
412	7	816371	AT2G18560						6.45	5.66	3.34	3.51	1.79	2.74	0.94	1.24	3.12	2	1.95	1.76	1.1	1.4		1.0509	1.53073	1.31915	0.641026	0.902564	1.27273		-0.949451	-1.84934	-2.77857	-0.877828	-1.23512	-2.37896	-1.04775	-1.72583	-2.5518	-1.6893	-1.87372	-2.20387		UDP-Glycosyltransferase superfamily protein (AT2G18560)
413	7	818718	AT2G41190						9.04	10.16	7.87	9.01	5.78	8.88	6.19	6.39	17.25	17.96	20.96	23.56	17.11	29.01		1.14485	1.53633	1.03231	1.04116	1.12405	1.6955		-0.199959	-0.645253	-0.546383	-0.00479567	-0.0257631	-0.500507	0.932202	1.21324	0.920445	0.990393	1.38194	1.68216		Transmembrane amino acid transporter family protein (AT2G41190)
414	7	831310	AT5G18060						3.54	4.21	4.59	4.66	2.05	3.67	4.22	3.73	11.06	12.64	19.78	30.24	25.39	27.81		1.01525	1.79024	0.883886	1.14286	1.52882	1.09531		0.374745	-0.788125	0.253494	0.396581	0.0520307	0.0754263	1.64353	2.48222	2.84244	1.83618	3.09464	2.97378		SAUR-like auxin-responsive protein family (SAUR23)
415	7	830565	AT5G06760						2.07	1.81	2.14	2.39	1.23	3.35	3.45	1.64	6.68	6.62	6.43	13.77	15.65	17.11		1.11682	2.72358	0.475362	0.991018	2.14152	1.09329		0.04798	-0.750972	0.736966	0.20738	0.69453	-0.335935	1.69022	1.63519	2.91846	1.6772	2.73383	3.04714		Late Embryogenesis Abundant 4-5 (LEA4-5)
416	8	827913	AT4G03450						2.25	1.8	2.78	4.6	2.5	2.92	1.77	1.39	1.9	3.69	2.82	2.22	1.92	1.66		1.65468	1.168	0.785311	1.94211	0.787234	0.864583		0.30516	0.152003	-0.346176	1.03171	0.376043	-0.69484	-0.243926	0.32577	-0.228819	0.713696	-0.0193653	-0.438742		Ankyrin repeat family protein (AT4G03450)
417	8	819248	AT2G46400		up				5.15	4.07	8.97	15.25	10.17	11.2	3.93	2.8	6.49	10.8	9.66	8.39	5.26	4.03		1.70011	1.10128	0.712468	1.6641	0.86853	0.76616		0.800536	0.981675	-0.390043	1.56616	1.12085	-0.879146	0.333646	0.907451	0.0304904	1.06839	0.704098	-0.353793		WRKY DNA-binding protein 46 (WRKY46)
418	8	835353	AT5G52760		up				3.31	3.02	5.51	12.5	5.64	10.39	3	3.02	6.61	11.48	6.92	8.53	4.15	3.52		2.2686	1.8422	1.00667	1.73676	1.23266	0.848193		0.735221	0.768864	-0.141869	1.91702	1.65029	-0.132283	0.997819	1.06394	0.32628	1.79422	1.36571	0.0887442		Copper transport protein family (AT5G52760)
419	8	824349	AT3G51860						5.92	3.14	6.7	10.77	8.4	9.09	3.75	3.85	6.44	7.88	4.49	5.08	8.88	4.78		1.60746	1.08214	1.02667	1.2236	1.1314	0.538288		0.178564	0.504792	-0.658707	0.863349	0.618683	-0.620739	0.121464	-0.398882	0.584963	0.412598	-0.220769	-0.308587		cation exchanger 3 (CAX3)
420	8	833963	AT5G39670		up				3.9	2.9	5.34	9.75	4.17	7.52	2.98	2.8	4.89	5.59	4.12	2.7	3.54	2.32		1.82584	1.80336	0.939597	1.14315	0.65534	0.655367		0.453366	0.0965733	-0.388162	1.32193	0.947259	-0.478047	0.32636	0.0791702	-0.139725	0.519374	-0.530515	-0.749349		Calcium-binding EF-hand family protein (AT5G39670)
421	8	820357	AT3G11840						1.49	0.94	1.73	2.98	2.28	2.09	2.19	1.38	3.42	4.06	2.66	1.4	1.52	1.44		1.72254	0.916667	0.630137	1.18713	0.526316	0.947368		0.21546	0.613721	0.555619	1	0.488191	-0.110644	1.19868	0.836114	0.028759	1.44617	-0.0898855	-0.0492435		E3 ubiquitin-protein ligase PUB24-like protein (PUB24)
422	8	821887	AT3G23120						3.74	2.73	3.07	6.69	3.74	4.77	3.1	2.22	4.61	7.87	6.9	4.25	8.38	7.22		2.17915	1.2754	0.716129	1.70716	0.615942	0.861575		-0.2848	0	-0.27077	0.838968	0.350951	-0.752479	0.301728	0.883558	1.16391	1.07333	0.184425	0.948961		receptor like protein 38 (RLP38)
423	8	835126	AT5G50570						3.23	2.76	8.54	7.53	6.41	7.36	4.21	7.15	3.62	4.3	3.06	5.11	5.17	3.46		0.881733	1.14821	1.69834	1.18785	1.66993	0.669246		1.4027	0.98879	0.382286	1.22112	1.18817	1.14641	0.164456	-0.0780025	0.67863	0.412802	0.661789	0.0992379		Squamosa promoter-binding protein-like (SBP domain) transcription factor family protein (SPL13A)
424	8	832590	AT5G25190						8.91	7.23	17.34	26.23	13.37	20.93	6.43	9.14	4.27	3.54	5.54	5.54	6	11.94		1.51269	1.56545	1.42146	0.82904	1	1.99		0.960607	0.585502	-0.470607	1.55772	1.23207	0.0367687	-1.06119	-0.685539	-0.570463	-1.33168	-0.685539	0.422305		Integrase-type DNA-binding superfamily protein (ESE3)
425	8	834570	AT5G45340		up				2.51	2.98	20.46	26.24	19.56	24.95	12.47	19.22	2.69	2.64	6.53	3.65	0.4	1		1.2825	1.27556	1.5413	0.981413	0.558959	2.5		3.02705	2.96215	2.3127	3.38601	3.31328	2.93685	0.0999188	1.3794	-2.64962	0.0728506	0.540209	-1.32769		cytochrome P450, family 707, subfamily A, polypeptide 3 (CYP707A3)
426	8	838793	AT1G21910						5.69	6.31	25.55	35.38	21.43	34.33	4.69	9.94	1.17	1.71	2.97	1.32	1.08	2.17		1.38474	1.60196	2.1194	1.46154	0.444444	2.00926		2.16682	1.91313	-0.278841	2.63643	2.59297	0.804817	-2.28192	-0.937966	-2.3974	-1.73443	-2.10789	-1.39073		Integrase-type DNA-binding superfamily protein (DREB26)
427	8	843832	AT1G74930						14.98	4.03	18.45	10.34	8.09	7.39	2.59	2.3	3.99	7.87	3.22	2.21	1.32	1.62		0.560434	0.913473	0.888031	1.97243	0.686335	1.22727		0.300583	-0.888826	-2.53201	-0.534801	-1.01939	-2.70333	-1.90858	-2.21791	-3.50443	-0.928602	-2.76092	-3.20897		Integrase-type DNA-binding superfamily protein (ORA47)
428	8	832801	AT5G27420		up				1.09	0.66	2.1	3.3	2.45	3.38	3.35	1.6	3.87	5.89	1.89	1.48	0.96	0.87		1.57143	1.37959	0.477612	1.52196	0.783069	0.90625		0.946061	1.16845	1.61983	1.59814	1.6327	0.553744	1.82801	0.794058	-0.183222	2.43394	0.441269	-0.325241		carbon/nitrogen insensitive 1 (CNI1)
429	8	826730	AT4G11280						14.43	17.74	52.13	57.21	26.28	40.11	7.85	8.53	19.36	24.92	22.89	13.93	5.09	4.8		1.09745	1.52626	1.08662	1.28719	0.608563	0.943026		1.85304	0.864894	-0.878307	1.9872	1.47489	-0.758454	0.424008	0.665646	-1.50333	0.788233	-0.050876	-1.58796		1-aminocyclopropane-1-carboxylic acid (acc) synthase 6 (ACS6)
430	8	823551	AT3G44260						17.63	17.97	76.05	66.25	41.15	67.03	16.19	15.81	36.68	47.44	34.11	20.98	9.82	8.68		0.871137	1.62892	0.976529	1.29335	0.615069	0.88391		2.10892	1.22286	-0.122929	1.90989	1.92677	-0.157195	1.05696	0.952162	-0.844238	1.42807	0.250982	-1.02227		Polynucleotidyl transferase, ribonuclease H-like superfamily protein (CAF1a)
431	8	835828	AT5G57220						1.53	0.99	3.51	5.33	4.27	5.43	4.8	3.41	5.3	3	1.98	1.27	0.61	0.46		1.51852	1.27166	0.710417	0.566038	0.641414	0.754098		1.19794	1.4807	1.6495	1.8006	1.82742	1.15624	1.79246	0.371969	-1.32665	0.971431	-0.268703	-1.73383		cytochrome P450, family 81, subfamily F, polypeptide 2 (CYP81F2)
432	8	836281	AT5G61600						2.02	1.89	8.81	10.22	6.37	12.49	5.51	3.23	6.51	10.98	3.58	1.24	1.5	0.8		1.16005	1.96075	0.586207	1.68664	0.346369	0.533333		2.12479	1.65694	1.4477	2.33897	2.62835	0.677179	1.6883	0.825604	-0.429393	2.44245	-0.704015	-1.33628		ethylene response factor 104 (ERF104)
433	8	835537	AT5G54490		up				0.72	0.58	3.04	4.78	2.15	4.84	2.27	1.43	3.65	4.5	2.91	1.46	1.62	1.15		1.57237	2.25116	0.629956	1.23288	0.501718	0.709877		2.078	1.57827	1.65662	2.73094	2.74894	0.989946	2.34183	2.01495	1.16993	2.64386	1.0199	0.675565		pinoid-binding protein 1 (PBP1)
434	8	817522	AT2G29720						1.82	1.4	2.87	4.65	5.3	5.6	7.66	6.57	4.04	3.26	4.09	2.26	2.81	2.64		1.62021	1.0566	0.857702	0.806931	0.552567	0.939502		0.657112	1.54205	2.07341	1.35329	1.62149	1.85195	1.15042	1.16816	0.626632	0.840934	0.312384	0.536599		FAD/NAD (P)-binding oxidoreductase family protein (CTF2B)
435	8	818506	AT2G39210						4.51	3.46	5.95	10.54	7.56	8.94	10.92	8.45	6.39	8.94	8.96	5.62	5.75	6.71		1.77143	1.18254	0.77381	1.39906	0.627232	1.16696		0.399762	0.745259	1.27577	1.22468	0.987147	0.905824	0.502688	0.990371	0.350435	0.987147	0.317443	0.573185		Major facilitator superfamily protein (AT2G39210)
436	8	839523	AT1G01560						1.58	1.11	3	5.11	5.49	4.73	3.27	2.53	1.09	2.73	2.68	1.89	1.62	1.15		1.70333	0.861566	0.7737	2.50459	0.705224	0.709877		0.925038	1.79688	1.04937	1.6934	1.58192	0.679213	-0.535596	0.762308	0.0360693	0.788976	0.258462	-0.458291		MAP kinase 11 (MPK11)
437	8	842890	AT1G65790						2.38	1.42	2.65	4.22	3.59	4.31	3.94	3.11	2.26	4.3	5.41	3.8	3.45	4.31		1.59245	1.20056	0.78934	1.90265	0.702403	1.24928		0.155031	0.593022	0.727234	0.826281	0.856726	0.385953	-0.0746388	1.18467	0.535635	0.853375	0.675038	0.856726		receptor kinase 1 (RK1)
438	8	2746202	AT5G48657						2.86	1.99	3.67	6.62	5.79	5.33	3.74	2.87	2.73	4.84	5.62	4.76	2.87	2.57		1.80381	0.920553	0.76738	1.77289	0.846975	0.89547		0.359765	1.01755	0.387023	1.21082	0.89812	0.00503559	-0.0671142	0.974555	0.00503559	0.758992	0.734946	-0.154247		defense protein-like protein (AT5G48657)
439	8	838076	AT1G15125						3.8	2.17	6.17	9.55	11.16	10.6	8.56	8.13	2.88	5.99	1.24	0.5	0.74	0.7		1.54781	0.949821	0.949766	2.07986	0.403226	0.945946		0.699271	1.55427	1.17161	1.3295	1.47999	1.09726	-0.399931	-1.61566	-2.3604	0.656557	-2.926	-2.44057		S-adenosyl-L-methionine-dependent methyltransferases superfamily protein (AT1G15125)
440	8	825291	AT3G61190		up				0.61	0.98	3.93	5.16	3.46	5.86	3.07	3.5	1.52	2.67	2.58	1.28	1.35	0.67		1.31298	1.69364	1.14007	1.75658	0.496124	0.496296		2.68765	2.50389	2.33136	3.08049	3.26402	2.52047	1.31719	2.08049	1.14608	2.12996	1.06926	0.135352		BON association protein 1 (BAP1)
441	8	823729	AT3G45860						4.3	3.54	7.49	13.22	8.31	12.98	9.44	9.82	5.15	6.92	8.83	4.73	6.73	6.22		1.76502	1.56197	1.04025	1.34369	0.535674	0.92422		0.800629	0.950512	1.13445	1.62031	1.59388	1.19139	0.260236	1.03808	0.64627	0.686435	0.137504	0.532578		cysteine-rich RLK (RECEPTOR-like protein kinase) 4 (CRK4)
442	8	828053	AT4G02380						16.42	13.27	39.37	66.4	44.52	59.36	67.01	70.02	30.08	40	39.82	33.93	53.91	28.57		1.68656	1.33333	1.04492	1.32979	0.852084	0.529957		1.26164	1.439	2.02892	2.01573	1.85404	2.09231	0.87335	1.27804	1.7151	1.28455	1.04711	0.799047		senescence-associated gene 21 (SAG21)
443	8	824168	AT3G50060						8.62	7.62	18.94	22.24	14.86	23.24	7.69	8.27	6.5	9.42	7.96	3.96	5.23	4.94		1.17423	1.56393	1.07542	1.44923	0.497487	0.944551		1.13568	0.785674	-0.164704	1.3674	1.43085	-0.0598005	-0.407248	-0.114919	-0.720877	0.128039	-1.12219	-0.803177		myb domain protein 77 (MYB77)
444	8	28720145	At4g18253						2.14	1.04	3.11	6.41	2.47	4.31	2.38	2.41	2.12	3.34	2.79	1.96	3.76	2.53		2.06109	1.74494	1.01261	1.57547	0.702509	0.672872		0.539304	0.2069	0.153351	1.58271	1.01008	0.171422	-0.0135465	0.382654	0.813122	0.642237	-0.126757	0.241527		Receptor Serine/Threonine kinase-like protein
445	8	824807	AT3G56400						39.42	27	81.84	137.31	59.54	98.25	43.34	43.02	22.13	41.96	29.01	24.84	43.14	33.39		1.67779	1.65015	0.992617	1.89607	0.856256	0.773992		1.05388	0.594931	0.136771	1.80044	1.31753	0.12608	-0.832924	-0.442377	0.130098	0.0900869	-0.666263	-0.239512		WRKY DNA-binding protein 70 (WRKY70)
446	8	824838	AT3G56710		up				7.56	5.94	17.37	30.14	20.38	33.93	25.36	23.19	9.25	18.49	10.98	7.66	12.33	9.17		1.73518	1.66487	0.914432	1.99892	0.697632	0.743715		1.20014	1.4307	1.7461	1.99522	2.1661	1.61704	0.291067	0.53842	0.705715	1.29029	0.0189582	0.278535		sigma factor binding protein 1 (SIB1)
447	8	821832	AT3G22600						1.1	0.53	2.33	9.41	1.26	2.62	1.28	1.51	1.07	1.13	0.71	1.26	4.36	1.88		4.03863	2.07937	1.17969	1.05607	1.77465	0.431193		1.08283	0.19592	0.21864	3.09669	1.25206	0.457045	-0.0398927	-0.631613	1.98682	0.0388192	0.19592	0.773229		Bifunctional inhibitor/lipid-transfer protein/seed storage 2S albumin superfamily protein (AT3G22600)
448	8	816384	AT2G18690						4.06	3.1	7.71	15.26	9.36	10.31	6.83	5.87	6.87	7.54	11.17	7.3	10.2	6.97		1.97925	1.1015	0.859444	1.09753	0.653536	0.683333		0.925251	1.20503	0.750406	1.9102	1.34449	0.531881	0.75883	1.46008	1.32902	0.893085	0.846417	0.779679		transmembrane protein (AT2G18690)
449	8	840412	AT1G35230						3.59	2.33	7.64	22.6	10.2	16.51	8.64	7.15	7.15	5.6	8.36	5.21	9.12	7.16		2.95812	1.61863	0.827546	0.783217	0.623206	0.785088		1.08959	1.50651	1.26705	2.65427	2.20128	0.993959	0.993959	1.21952	1.34505	0.641443	0.5373	0.995976		arabinogalactan protein 5 (AGP5)
450	8	832596	AT5G25250						4.69	3.66	7.28	11.62	10.02	11.16	6.83	6.76	5.7	7.43	7.73	5.1	4.42	2.36		1.59615	1.11377	0.989751	1.30351	0.659767	0.533937		0.634351	1.09522	0.542298	1.30895	1.25068	0.527435	0.281374	0.72088	-0.0855416	0.663774	0.120909	-0.990801		SPFH/Band 7/PHB domain-containing membrane-associated protein family (FLOT1)
451	8	842139	AT1G57630						0.72	1.07	2.72	6.79	2.41	4.55	1.7	1.45	1.6	2.43	3.29	2.35	3.39	2.32		2.49632	1.88797	0.852941	1.51875	0.714286	0.684366		1.91754	1.74296	1.23947	3.23734	2.6598	1.00998	1.152	2.19202	2.23522	1.75489	1.70659	1.68806		Toll-Interleukin-Resistance (TIR) domain family protein (AT1G57630)
452	8	840293	AT1G33960						1.56	1.27	4.31	14.55	2.78	5.12	1.2	1.44	1.88	3.14	1.76	1.34	1.66	0.77		3.37587	1.84173	1.2	1.67021	0.761364	0.463855		1.46614	0.833539	-0.378512	3.2214	1.7146	-0.115477	0.269187	0.174029	0.0896372	1.00922	-0.219313	-1.01862		P-loop containing nucleoside triphosphate hydrolases superfamily protein (AIG1)
453	8	837157	AT1G06450						2.67	1.96	2.96	3.39	2.91	4.37	4.08	4.38	2.46	3.78	2.18	2.34	2.82	2.9		1.14527	1.50172	1.07353	1.53659	1.07339	1.02837		0.148757	0.124179	0.611729	0.344446	0.710794	0.714091	-0.118181	-0.292512	0.0788554	0.501546	-0.190331	0.119213		Polynucleotidyl transferase, ribonuclease H-like superfamily protein (AT1G06450)
454	8	818289	AT2G37130						12.4	10.27	11.61	11.63	10.64	19.11	11.84	14.12	9.02	13.69	6.78	6.99	6.35	7.13		1.00172	1.79605	1.19257	1.51774	1.03097	1.12283		-0.0949721	-0.220842	-0.066671	-0.092489	0.623988	0.1874	-0.459141	-0.870983	-0.965512	0.142782	-0.826976	-0.798366		Peroxidase superfamily protein (AT2G37130)
455	8	832600	AT5G25280						22.15	25.1	17.32	22.16	14.99	22.58	28.74	33.33	21.15	35.02	7.89	8.65	10.25	11.8		1.27945	1.50634	1.15971	1.65579	1.09632	1.15122		-0.354868	-0.563306	0.375753	0.000651183	0.0277388	0.589515	-0.066649	-1.48921	-1.11168	0.660872	-1.35653	-0.90852		serine-rich protein-like protein (AT5G25280)
456	8	831306	AT5G14550						7.85	8.31	7.74	8.77	5.95	9.54	14.16	16.19	5.6	9.95	6.63	10.6	7.32	9.23		1.13307	1.60336	1.14336	1.77679	1.59879	1.26093		-0.0203591	-0.399803	0.851057	0.159884	0.281297	1.04434	-0.487266	-0.243684	-0.100849	0.342004	0.4333	0.233638		Core-2/I-branching beta-1,6-N-acetylglucosaminyltransferase family protein (AT5G14550)
457	8	825225	AT3G60540						2.75	2.13	2.86	6.52	3.63	5.38	2.38	4.1	2.85	4.33	5.03	6.11	7.51	5.67		2.27972	1.48209	1.72269	1.5193	1.21471	0.754993		0.0565835	0.400538	-0.20847	1.24544	0.968175	0.576192	0.0515303	0.871127	1.44938	0.654935	1.15174	1.04392		Preprotein translocase Sec, Sec61-beta subunit protein (AT3G60540)
458	8	837033	AT1G05340						1	1.17	1.54	3.07	1.76	2.17	1.73	1.89	1.47	2	1.93	3.27	4.12	3.06		1.99351	1.23295	1.09249	1.36054	1.6943	0.742718		0.62293	0.815575	0.790772	1.61824	1.1177	0.918386	0.555816	0.948601	2.04264	1	1.70929	1.61353		cysteine-rich TM module stress tolerance protein (AT1G05340)
459	8	817180	AT2G26400						2.28	2.36	6.14	24.32	6.53	6.81	2.49	4.05	1.47	3.05	0.69	1.56	1.45	0.53		3.96091	1.04288	1.62651	2.07483	2.26087	0.365517		1.4292	1.51805	0.127112	3.41504	1.57862	0.828888	-0.633218	-1.72437	-0.652981	0.419775	-0.547488	-2.10497		acireductone dioxygenase 3 (ARD3)
460	8	828413	AT4G23140						2.89	2.41	3.74	9.94	4.02	7.4	3.48	3.01	3.43	4.78	6.1	3.21	5.73	6.65		2.65775	1.8408	0.864943	1.39359	0.52623	1.16056		0.371969	0.476126	0.268018	1.78218	1.35646	0.058694	0.247139	1.07774	0.987466	0.725941	0.151504	1.20228		cysteine-rich RLK (RECEPTOR-like protein kinase) 6 (CRK6)
461	8	826796	AT4G11890						4.06	3.36	5.59	16.52	5.15	13.36	6.26	7.58	4.54	6.43	9.81	4.87	9.15	11.47		2.95528	2.59417	1.21086	1.4163	0.496432	1.25355		0.461369	0.343093	0.624683	2.02466	1.71837	0.900718	0.161213	1.27277	1.17229	0.663339	0.262442	1.49831		Protein kinase superfamily protein (ARCK1)
462	8	840475	AT1G35710						16.69	11.2	14.48	26.98	17.65	22.69	12.48	10.8	14.29	23.94	21.96	13.8	15.22	16.24		1.86326	1.28555	0.865385	1.6753	0.628415	1.06702		-0.204922	0.0806842	-0.419366	0.692906	0.443073	-0.627953	-0.223978	0.395894	-0.133016	0.520439	-0.274316	-0.0394323		kinase family with leucine-rich repeat domain-containing protein (AT1G35710)
463	8	820272	AT3G11010						8.09	5.87	7.65	15.5	8.09	12.85	9.36	6.97	9.27	15.19	13.19	8.18	11.96	14.07		2.02614	1.58838	0.744658	1.63862	0.620167	1.17642		-0.08068	0	0.210369	0.938057	0.667557	-0.214981	0.19643	0.705233	0.564006	0.90891	0.0159611	0.798411		receptor like protein 34 (RLP34)
464	8	822092	AT3G25010						2.62	2.29	3.08	8.43	2.36	5.05	2.17	1.81	2.43	4.26	3.57	1.99	3.05	3.44		2.73701	2.13983	0.834101	1.75309	0.557423	1.12787		0.233364	-0.15078	-0.271872	1.68597	0.946717	-0.533577	-0.10861	0.446357	0.219242	0.701287	-0.396798	0.392842		receptor like protein 41 (RLP41)
465	8	822093	AT3G25020						2.08	1.59	1.47	3.34	2.49	3.52	2.46	2.4	1.48	2.24	2.47	1.29	1.84	1.93		2.27211	1.41365	0.97561	1.51351	0.522267	1.04891		-0.500767	0.259562	0.242075	0.683265	0.758992	0.206451	-0.490986	0.247928	-0.176878	0.106915	-0.689212	-0.107983		receptor like protein 42 (RLP42)
466	8	835639	AT5G55460						1.76	2.58	3.9	14.53	6.01	11.13	10.54	10.5	2.66	4.67	4.45	2.69	3.31	3.72		3.72564	1.85191	0.996205	1.75564	0.604494	1.12387		1.1479	1.77179	2.58223	3.04539	2.66081	2.57674	0.595851	1.33823	0.911256	1.40785	0.612031	1.07973		Bifunctional inhibitor/lipid-transfer protein/seed storage 2S albumin superfamily protein (AT5G55460)
467	8	837800	AT1G02450						0.97	0.95	1.94	8.49	3.05	7.11	6.88	5.89	0.73	2.09	1.31	1.25	2.39	1.96		4.37629	2.33115	0.856105	2.86301	0.954198	0.820084		1	1.65275	2.82635	3.12971	2.87379	2.60221	-0.410088	0.43351	1.30095	1.10745	0.365871	1.0148		NIM1-interacting 1 (NIMIN1)
468	8	835638	AT5G55450						13.79	10.89	13.47	39.22	16.59	41.26	21.37	27.84	15.29	23.14	13.13	13.22	28.46	19.05		2.91166	2.48704	1.30276	1.51341	1.00685	0.669361		-0.0338726	0.266691	0.631964	1.50797	1.58112	1.01354	0.148966	-0.0707555	1.04531	0.746766	-0.0609003	0.466169		Bifunctional inhibitor/lipid-transfer protein/seed storage 2S albumin superfamily protein (AT5G55450)
469	8	843842	AT1G75040						31.98	24.28	62	187.68	67.7	130.69	107.9	102.82	41.68	51.12	46.83	31.39	62.15	41.28		3.0271	1.93043	0.952919	1.22649	0.670297	0.6642		0.955098	1.08199	1.75445	2.55303	2.03091	1.68488	0.382185	0.550263	0.958584	0.676718	-0.0268649	0.368273		pathogenesis-related protein 5 (PR5)
470	8	832320	AT5G22570						0.96	0.84	1.96	5.73	3.08	6.52	3.01	3.35	0.56	0.88	0.7	0.81	1.95	1.06		2.92347	2.11688	1.11296	1.57143	1.15714	0.54359		1.02975	1.68182	1.64866	2.57743	2.76377	1.80305	-0.777608	-0.455679	1.02237	-0.125531	-0.245112	0.142958		WRKY DNA-binding protein 38 (WRKY38)
471	8	830943	AT5G10760						12.92	10.71	17.94	48.35	20.97	41.21	25.09	25.98	13.81	21.64	16.59	12.8	27.65	29.92		2.69509	1.96519	1.03547	1.56698	0.771549	1.0821		0.473574	0.698721	0.957506	1.90391	1.67339	1.0078	0.0961072	0.360708	1.09767	0.744094	-0.0134623	1.2115		Eukaryotic aspartyl protease family protein (AT5G10760)
472	8	832720	AT5G26690						1.71	0.73	2.04	8.94	1.61	4.73	1.32	2.14	1.26	2.82	0.72	0.67	2.16	1.48		4.38235	2.93789	1.62121	2.2381	0.930556	0.685185		0.254573	-0.0869356	-0.373458	2.38628	1.46784	0.323614	-0.440573	-1.24793	0.337035	0.721699	-1.35176	-0.208399		Heavy metal transport/detoxification superfamily protein (AT5G26690)
473	8	823902	AT3G47480						5.84	4.88	6.6	13.31	6.67	9.01	3.59	3.51	4	4.97	4.06	2.88	4.47	2.16		2.01667	1.35082	0.977716	1.2425	0.70936	0.483221		0.176498	0.191718	-0.701985	1.18847	0.625559	-0.734497	-0.545968	-0.524489	-0.385694	-0.232723	-1.0199	-1.43494		Calcium-binding EF-hand family protein (AT3G47480)
474	8	827931	AT4G02520						111.06	92.14	121.01	264.02	155.12	165.1	86.07	94.53	108.14	143.81	84.26	68.14	118.85	73.67		2.1818	1.06434	1.09829	1.32985	0.808687	0.619857		0.123787	0.482045	-0.367757	1.24931	0.572001	-0.232495	-0.038439	-0.398419	0.0978026	0.372825	-0.704765	-0.59219		glutathione S-transferase PHI 2 (GSTF2)
475	8	838148	AT1G15790						3.73	2.88	2.84	7.01	3.49	4.69	3.68	3.26	3.18	5.03	3.12	2.67	4.58	3.54		2.46831	1.34384	0.88587	1.58176	0.855769	0.772926		-0.393285	-0.0959486	-0.0194699	0.910239	0.330412	-0.194304	-0.230149	-0.25763	0.296172	0.431383	-0.482336	-0.0754263		mediator of RNA polymerase II transcription subunit 15a-like protein (AT1G15790)
476	8	838728	AT1G21310						16.59	8.68	10.86	22.76	15.15	21.49	13.97	11.94	8.59	13.09	9.2	7.57	16.02	11.19		2.09576	1.41848	0.854689	1.52386	0.822826	0.698502		-0.61129	-0.130996	-0.247982	0.456187	0.373352	-0.474511	-0.949584	-0.850608	-0.0504397	-0.341849	-1.13195	-0.568104		extensin 3 (EXT3)
477	8	818959	AT2G43570						2.79	2.18	5.19	21.43	3.1	6.98	2.05	2.81	2.31	6.91	3.68	3.46	15.1	7.26		4.12909	2.25161	1.37073	2.99134	0.940217	0.480795		0.895469	0.152003	-0.444641	2.94129	1.32296	0.010305	-0.272372	0.399441	2.43621	1.30842	0.310507	1.3797		chitinase (CHI)
478	8	824893	AT3G57260						16.74	14.7	26.21	126.88	28.23	58.93	19.25	16.45	14.93	30.34	27.61	18.85	71.49	27.37		4.8409	2.0875	0.854545	2.03215	0.682724	0.382851		0.646818	0.75393	0.201559	2.92209	1.8157	-0.0252119	-0.165085	0.721891	2.09444	0.857922	0.171265	0.709296		beta-1,3-glucanase 2 (BGL2)
479	8	826642	AT4G10500						0.89	1.24	3.45	27.39	1.67	9.35	0.92	1.33	0.78	3.18	2.17	0.82	5.41	2.08		7.93913	5.5988	1.44565	4.07692	0.37788	0.384473		1.95472	0.907971	0.0478285	4.9437	3.39309	0.579549	-0.190331	1.28582	2.60375	1.83715	-0.118181	1.22471		2-oxoglutarate (2OG) and Fe (II)-dependent oxygenase superfamily protein (AT4G10500)
480	8	817039	AT2G25000						4.64	3.68	3.74	5.76	5.49	7.49	3.98	3.62	3.43	5.52	2.6	2.39	4.16	3.03		1.54011	1.3643	0.909548	1.60933	0.919231	0.728365		-0.311087	0.242681	-0.221356	0.311944	0.690841	-0.358135	-0.435916	-0.835613	-0.157541	0.250543	-0.957114	-0.614807		WRKY DNA-binding protein 60 (WRKY60)
481	8	827085	AT4G14400						91.06	76.21	96.6	160.86	83.2	133.93	79.93	64.77	92.47	218.8	93.94	70.73	145.09	148.81		1.66522	1.60974	0.810334	2.36617	0.752927	1.02564		0.0852057	-0.130234	-0.18808	0.820916	0.55659	-0.491492	0.0221679	0.0449221	0.672059	1.26472	-0.364495	0.708582		ankyrin repeat family protein (ACD6)
482	8	828131	AT4G01700						5.49	6.36	6.19	9.43	8.3	10.05	9.29	8.13	7.89	11.65	12.37	8.48	13.36	8.3		1.52342	1.21084	0.875135	1.47655	0.68553	0.621257		0.173133	0.596305	0.758872	0.780452	0.872317	0.566449	0.523219	1.17197	1.28304	1.08545	0.627258	0.596305		Chitinase family protein (AT4G01700)
483	8	837675	AT1G11330						7.45	5.94	5.78	8.84	7.14	8.08	7.47	6.78	5.89	9.09	8	4.51	6.84	5.72		1.52941	1.13165	0.907631	1.54329	0.56375	0.836257		-0.366171	-0.0613164	0.00386782	0.246806	0.117115	-0.135955	-0.338973	0.10276	-0.123244	0.28704	-0.724113	-0.381225		S-locus lectin protein kinase family protein (AT1G11330)
484	8	827890	AT4G21380						3.6	3.24	3.91	6.29	5.34	6.39	8.89	6.91	4.04	8.3	6.75	5.12	10.34	7.86		1.6087	1.19663	0.777278	2.05446	0.758519	0.760155		0.119172	0.568843	1.30419	0.805063	0.827819	0.940689	0.166358	0.906891	1.52217	1.20511	0.508147	1.12653		receptor kinase 3 (RK3)
485	8	815943	AT2G14560						36.78	28.49	59.14	159.27	74.95	157.97	107.83	103.46	22.1	91.12	35.07	17.54	65.84	36.66		2.6931	2.10767	0.959473	4.12308	0.500143	0.556804		0.685213	1.02701	1.55177	2.11448	2.10266	1.49208	-0.734875	-0.068684	0.840043	1.30885	-1.06827	-0.00471469		LURP-one-like protein (DUF567) (LURP1)
486	8	844031	AT1G76960						82.88	89.33	131	199.67	98.3	155.26	94.15	130.92	97.93	183.76	104.11	150.55	171.98	204.95		1.5242	1.57945	1.39055	1.87644	1.44607	1.19171		0.660471	0.246167	0.183937	1.26852	0.90559	0.65959	0.240727	0.329013	1.05314	1.14873	0.861147	1.30618		transmembrane protein (AT1G76960)
487	8	818296	AT2G37195						2.45	2.92	2.92	3.57	2.48	3.93	3	3.16	3	4.72	3.25	3.3	3.7	3.39		1.2226	1.58468	1.05333	1.57333	1.01538	0.916216		0.253187	0.0175584	0.292181	0.543142	0.681748	0.367143	0.292181	0.407658	0.594744	0.946005	0.429684	0.468504		acyl-CoA-binding domain protein (AT2G37195)
488	8	818708	AT2G41090						331.01	356.57	392.01	600.12	330.9	553.09	337.62	339.48	297.03	607.07	310.53	376.93	387.28	413.16		1.53088	1.67147	1.00551	2.0438	1.21383	1.06683		0.244016	-0.000479511	0.0285256	0.858376	0.740639	0.0364518	-0.156266	-0.0921421	0.226502	0.874988	0.187422	0.319826		Calcium-binding EF-hand family protein (AT2G41090)
489	8	838053	AT1G14880						6.62	5.34	24.91	102.2	10.23	38.8	9.04	15.17	6.77	25.38	4.15	6.1	10.4	4.48		4.10277	3.79277	1.6781	3.74889	1.46988	0.430769		1.91182	0.627903	0.449492	3.94842	2.55115	1.19632	0.0323246	-0.67372	0.65168	1.93879	-0.118022	-0.563332		PLANT CADMIUM RESISTANCE 1 (PCR1)
490	8	817089	AT2G25510						1284.17	1173.06	1583.39	2741.5	1463.08	2282.77	1339.24	1667.75	1211.12	2153.45	1005.53	1156.67	1595.17	1306.11		1.73141	1.56025	1.2453	1.77806	1.15031	0.81879		0.30218	0.188172	0.0605783	1.09413	0.829949	0.377067	-0.0844944	-0.35288	0.312874	0.745814	-0.150859	0.0244402		transmembrane protein (AT2G25510)
491	8	814985	AT2G04450						2.38	1.94	3.84	10.33	2.5	6.4	2.76	3.63	2.1	4.2	1.81	1.59	2.92	2.02		2.6901	2.56	1.31522	2	0.878453	0.691781		0.690145	0.0709665	0.213707	2.11781	1.42711	0.609008	-0.180572	-0.394972	0.295007	0.819428	-0.581935	-0.236606		nudix hydrolase homolog 6 (NUDT6)
492	8	831863	AT5G03350						147.11	90.41	172.92	283.36	207.29	282.52	243.69	186.46	80.74	190.35	81.28	87.58	163.14	71.29		1.63868	1.36292	0.765152	2.35757	1.07751	0.436987		0.233209	0.494755	0.728152	0.945741	0.941458	0.341971	-0.86554	-0.855923	0.149215	0.371759	-0.748222	-1.04512		Legume lectin family protein (AT5G03350)
493	8	825300	AT3G61280						3.1	2.09	3.73	6.15	3.56	6.09	5.36	5.25	3.29	5.5	4.79	4.81	8.67	7.67		1.64879	1.71067	0.979478	1.67173	1.00418	0.88466		0.266907	0.199609	0.789965	0.988318	0.974174	0.760049	0.0858194	0.627757	1.48376	0.827163	0.633769	1.30696		O-glucosyltransferase rumi-like protein (DUF821) (AT3G61280)
494	8	828412	AT4G23130						2.75	2.27	3.19	4.73	2.93	4.43	3.87	3.86	1.51	2.71	1.45	0.86	0.89	0.91		1.48276	1.51195	0.997416	1.7947	0.593103	1.02247		0.214125	0.091469	0.492902	0.782409	0.687875	0.489169	-0.864883	-0.923379	-1.62755	-0.0211388	-1.67702	-1.59549		cysteine-rich RLK (RECEPTOR-like protein kinase) 5 (CRK5)
495	8	843716	AT1G73805						3.86	2.18	3.56	7.23	5.24	7.35	4.28	3.87	2.56	5.06	3.63	2.53	1.87	1.22		2.0309	1.40267	0.904206	1.97656	0.69697	0.652406		-0.116724	0.440966	0.14901	0.905395	0.929143	0.00373272	-0.592457	-0.0886313	-1.04556	0.390537	-0.609463	-1.66172		Calmodulin binding protein-like protein (SARD1)
496	8	832524	AT5G24530						17.71	10.74	19.47	46.06	25.71	44.96	28.96	28.4	13.73	32.14	24.73	20.79	31.44	26.24		2.36569	1.74874	0.980663	2.34086	0.840679	0.834606		0.136689	0.537765	0.709497	1.37895	1.34408	0.681327	-0.367233	0.481698	0.828037	0.859806	0.231326	0.567204		2-oxoglutarate (2OG) and Fe (II)-dependent oxygenase superfamily protein (DMR6)
497	8	819326	AT2G47130						1.87	1.17	2.48	6.02	2.57	4.76	2.28	1.9	1.25	4.3	2.55	2	2.49	2.33		2.42742	1.85214	0.833333	3.44	0.784314	0.935743		0.407302	0.45873	0.285996	1.68673	1.34792	0.0229611	-0.58111	0.447459	0.413107	1.2013	0.0969617	0.317292		NAD (P)-binding Rossmann-fold superfamily protein (SDR3)
498	8	836088	AT5G59670						5.79	4.59	5.68	8.97	6.61	7.18	6.5	5.8	4.11	9.68	6.94	3.99	5.99	6.62		1.57923	1.08623	0.892308	2.35523	0.574928	1.10518		-0.0276724	0.191087	0.166876	0.631545	0.31042	0.00248955	-0.494425	0.261372	0.0489927	0.741444	-0.537175	0.193268		Leucine-rich repeat protein kinase family protein (AT5G59670)
499	8	825804	AT4G04695						1.88	1.64	1.93	2.9	1.95	2.98	3.02	2.26	1.83	3.3	2.24	1.45	2.12	1.51		1.50259	1.52821	0.748344	1.80328	0.647321	0.712264		0.0378682	0.0527415	0.683816	0.62532	0.66458	0.26559	-0.038889	0.252766	0.173332	0.811733	-0.37468	-0.316184		calcium-dependent protein kinase 31 (CPK31)
500	8	838585	AT1G19960						48.69	39.77	58.4	99.89	48.83	100.16	79.49	70.47	29.21	74.22	30.76	31.37	57.85	49.74		1.71045	2.0512	0.886527	2.54091	1.01983	0.85981		0.262343	0.00414228	0.707148	1.03671	1.04061	0.533384	-0.737163	-0.66257	0.248691	0.608183	-0.63424	0.030781		transcription factor (AT1G19960)
501	8	821791	AT3G22235						389.45	302.4	535.65	1131.56	517.74	1018.93	731.45	786.05	310.38	1120.69	328.84	417.87	816.92	600.59		2.1125	1.96803	1.07465	3.6107	1.27074	0.735188		0.459853	0.41079	0.909321	1.5388	1.38754	1.01318	-0.327403	-0.244052	1.06876	1.52488	0.101616	0.624942		cysteine-rich TM module stress tolerance protein (AT3G22235)
502	8	821788	AT3G22231						350.85	213.37	400.96	983.2	438.26	880.92	623.78	702.45	216.95	872.65	278.46	261.1	605.78	351.22		2.45211	2.01004	1.12612	4.02236	0.937657	0.579781		0.192604	0.320933	0.830183	1.48663	1.32816	1.00154	-0.693492	-0.333384	0.78794	1.31455	-0.426252	0.00152064		pathogen and circadian controlled 1 (PCC1)
503	8	838721	AT1G21250						22.21	15.52	20.59	40.27	22.2	29.76	20.34	20.03	17.49	42.46	24.14	20.96	36.62	31.22		1.9558	1.34054	0.984759	2.42767	0.868268	0.85254		-0.109266	-0.000649716	-0.12689	0.858496	0.422165	-0.149047	-0.344679	0.120216	0.721422	0.934895	-0.0835707	0.491261		cell wall-associated kinase (WAK1)
504	8	10723040	AT4G22305						4.3	3.56	4.12	6.72	4.15	5.83	5.23	5.03	3.91	7.09	4.5	4.73	6.14	6.29		1.63107	1.40482	0.961759	1.8133	1.05111	1.02443		-0.0616923	-0.0512253	0.282474	0.644125	0.439159	0.226222	-0.137168	0.0655883	0.513902	0.721449	0.137504	0.548723		alpha/beta-Hydrolases superfamily protein (AT4G22305)
505	8	834512	AT5G44820						5.62	4.5	5.47	8.44	5.43	7.51	5.21	5.42	3.88	6.67	4.61	3.76	5.01	4.43		1.54296	1.38306	1.04031	1.71907	0.815618	0.884232		-0.0390293	-0.0496179	-0.109287	0.586673	0.418243	-0.0522773	-0.534513	-0.285803	-0.16576	0.247117	-0.579837	-0.343263		Nucleotide-diphospho-sugar transferase family protein (AT5G44820)
506	8	835550	AT5G54610						14.38	14.55	18.49	40.26	17.5	30.99	16.13	15.84	11.72	29.1	12.22	11.43	19.13	16.59		2.17739	1.77086	0.982021	2.48294	0.935352	0.867224		0.362682	0.283291	0.165683	1.48528	1.10774	0.139509	-0.295091	-0.234819	0.411773	1.01696	-0.331238	0.20625		ankyrin (ANK)
507	8	816577	AT2G20550						2.85	2.48	1.28	2.4	2.04	2.1	2.18	2.66	2.77	4.41	1.37	1.82	1.5	1.45		1.875	1.02941	1.22018	1.59206	1.32847	0.966667		-1.15482	-0.482393	-0.386634	-0.247928	-0.440573	-0.0995357	-0.0410759	-1.05679	-0.925999	0.629817	-0.647023	-0.974909		HSP40/DnaJ peptide-binding protein (AT2G20550)
508	8	832828	AT5G27660						2.09	1.82	1.28	2.03	1.5	1.79	1.87	2.54	1.68	2.73	3.8	4.42	3.16	3.31		1.58594	1.19333	1.35829	1.625	1.16316	1.04747		-0.707359	-0.47854	-0.160465	-0.0420232	-0.223543	0.281326	-0.315042	0.862496	0.596422	0.385398	1.08054	0.663328		Trypsin family protein with PDZ domain-containing protein (DEG14)
509	8	843308	AT1G69720						4.86	4.7	4.53	7.19	4.53	5.94	4.61	5.35	4.21	6.46	5.9	5.24	4.52	5.37		1.5872	1.31126	1.16052	1.53444	0.888136	1.18805		-0.101445	-0.101445	-0.0761896	0.565035	0.289507	0.138583	-0.207136	0.279759	-0.104634	0.410578	0.10861	0.143966		heme oxygenase 3 (HO3)
510	8	10723119	AT5G28442						2.55	1.94	1.52	3.12	1.27	2.45	2.29	2.03	1.68	2.35	1.95	2.3	1.28	1.95		2.05263	1.92913	0.886463	1.39881	1.17949	1.52344		-0.746426	-1.00567	-0.15515	0.291049	-0.0577155	-0.329018	-0.602036	-0.387023	-0.994353	-0.117836	-0.148863	-0.387023		quinoprotein amine dehydrogenase, beta chain-like; RIC1-like guanyl-nucleotide exchange factor (AT5G28442)
511	8	839729	AT1G28330						3.19	2.47	2.61	4.11	2.72	4.53	7.07	6.97	2.4	1.29	1.1	1.8	1.6	1.52		1.57471	1.66544	0.985856	0.5375	1.63636	0.95		-0.289507	-0.22995	1.14815	0.365582	0.505955	1.1276	-0.410522	-1.53605	-0.995485	-1.30619	-0.82556	-1.06949		dormancy-associated protein-like 1 (DYL1)
512	9	837208	AT1G06980						6.19	7.38	5.87	6.63	6.48	9.32	7.36	11.42	3.68	3.79	1.24	2	1.92	2.31		1.12947	1.43827	1.55163	1.02989	1.6129	1.20312		-0.0765789	0.0660544	0.249766	0.0990695	0.590391	0.883551	-0.750234	-2.3196	-1.68883	-0.707742	-1.62994	-1.42205		6,7-dimethyl-8-ribityllumazine synthase (AT1G06980)
513	9	816234	AT2G17280						1.64	1.87	1.53	1.87	1.64	2.2	2.37	3.69	1.62	1.98	2.11	3.31	4.23	5.63		1.22222	1.34146	1.55696	1.22222	1.56872	1.33097		-0.100164	0	0.531191	0.189342	0.423808	1.16993	-0.017702	0.363547	1.36696	0.271805	1.01314	1.77944		Phosphoglycerate mutase family protein (AT2G17280)
514	9	836664	AT5G65390						24.99	23.82	20.17	25.64	17.57	32.11	27.89	37.35	14.57	11.13	10.39	16	15.66	21.1		1.27119	1.82755	1.33919	0.763898	1.53994	1.34738		-0.30914	-0.508237	0.158397	0.0370454	0.361672	0.579757	-0.77835	-1.26616	-0.674267	-1.1669	-0.643279	-0.244108		arabinogalactan protein 7 (AGP7)
515	9	843314	AT1G69780						15.57	13.79	10.78	14.73	7.87	13.28	8.2	11.52	6.69	5.17	2.46	4.04	3	4.28		1.36642	1.68742	1.40488	0.772795	1.64228	1.42667		-0.530412	-0.984333	-0.925073	-0.0800115	-0.229514	-0.434628	-1.21869	-2.66204	-2.37573	-1.59053	-1.94634	-1.86309		Homeobox-leucine zipper protein family (ATHB13)
516	9	6241479	AT1G16916						5.04	4.96	3.97	4.58	2.88	5.15	5.18	6.53	5.11	4.29	2.47	4.11	3.98	4.94		1.15365	1.78819	1.26062	0.83953	1.66397	1.24121		-0.344285	-0.807355	0.0395284	-0.138076	0.0311487	0.373659	0.0198996	-1.02891	-0.340655	-0.232446	-0.294285	-0.0289127		transmembrane protein (AT1G16916)
517	9	6240858	AT2G30424						11.21	11.74	11.74	13.65	11.35	20.89	21.37	21.8	6.26	5.34	3.06	4.61	6.39	7.67		1.16269	1.84053	1.02012	0.853035	1.50654	1.20031		0.0666461	0.017906	0.930801	0.284115	0.898026	0.959542	-0.840552	-1.87318	-0.810898	-1.06987	-1.28195	-0.547488		Homeodomain-like superfamily protein (TCL2)
518	9	829629	AT4G34770						3.3	3.91	3.75	6.72	3.14	7.94	2.97	3.46	1.32	1.22	1.09	2.24	4.37	6.62		1.792	2.52866	1.16498	0.924242	2.05505	1.51487		0.184425	-0.0717015	-0.152003	1.026	1.26667	0.068306	-1.32193	-1.59814	0.405167	-1.43558	-0.558967	1.00437		SAUR-like auxin-responsive protein family (AT4G34770)
519	9	830166	AT4G40042						6.59	6.97	5.87	8.06	5.68	6.3	4.15	6.38	6.52	7.22	4.6	6.97	7.79	7.46		1.37308	1.10915	1.53735	1.10736	1.51522	0.957638		-0.166918	-0.214388	-0.667167	0.290501	-0.0649266	-0.046722	-0.0154065	-0.518645	0.241345	0.13172	0.0808802	0.178897		Microsomal signal peptidase 12 kDa subunit (SPC12) (AT4G40042)
520	9	818435	AT2G38530						28.15	22.57	16.26	28.98	22.63	22.01	25.44	31.63	22.06	21.62	17.72	36.02	37.7	35.97		1.78229	0.972603	1.24332	0.980054	2.03273	0.954111		-0.791808	-0.314898	-0.146036	0.0419227	-0.354976	0.168159	-0.351702	-0.667756	0.42143	-0.380768	0.355663	0.353659		lipid transfer protein 2 (LTP2)
521	9	832658	AT5G25890						3.49	3.32	1.86	3.19	2.92	3.78	3.8	3.93	2.63	2.23	1.93	2.96	3.18	3.21		1.71505	1.29452	1.03421	0.847909	1.53368	1.00943		-0.907924	-0.257259	0.122772	-0.129671	0.115159	0.171302	-0.408164	-0.854626	-0.1342	-0.646183	-0.23763	-0.120654		indole-3-acetic acid inducible 28 (IAA28)
522	9	840415	AT1G35260						2.11	1.36	1.16	2.45	2.53	3.6	3.14	4.24	1.79	1.78	1.36	2.78	3.49	3.34		2.11207	1.42292	1.35032	0.994413	2.04412	0.95702		-0.863118	0.261894	0.573522	0.215539	0.770754	1.00682	-0.237283	-0.633636	0.725984	-0.245366	0.397842	0.662605		MLP-like protein 165 (MLP165)
523	9	820573	AT3G13672						2.28	1.8	2.17	2.95	2.19	3.33	2.28	2.31	2.31	2.74	1.88	2.97	2.08	2.56		1.35945	1.52055	1.01316	1.18615	1.57979	1.23077		-0.0713388	-0.058103	0	0.371681	0.546488	0.018859	0.018859	-0.278301	-0.13245	0.265142	0.381429	0.16711		TRAF-like superfamily protein (AT3G13672)
524	9	817551	AT2G30000						3.87	3.78	2.59	5.13	3.47	5.42	4.04	4.19	4.04	6.1	3.09	5.63	4.3	5.69		1.98069	1.56196	1.03713	1.5099	1.82201	1.32326		-0.579381	-0.157398	0.0620217	0.406625	0.485959	0.114617	0.0620217	-0.324727	0.152003	0.656476	0.540801	0.556095		PHF5-like protein (AT2G30000)
525	9	831841	AT5G02100						2.77	2.09	1.86	2.77	1.68	2.89	2.17	2.92	2.09	2.28	1.34	2.25	2.17	2.41		1.48925	1.72024	1.34562	1.09091	1.6791	1.1106		-0.574583	-0.721425	-0.352191	0	0.0611835	0.0760824	-0.406383	-1.04765	-0.352191	-0.280852	-0.299961	-0.200853		Oxysterol-binding family protein (UNE18)
526	9	815979	AT2G14900						21.29	18.2	12.65	20.78	13.58	21.86	15.82	21.14	14.18	16.98	13.78	24.91	18.95	21.86		1.64269	1.60972	1.33628	1.19746	1.80769	1.15356		-0.751039	-0.648692	-0.428426	-0.0349803	0.0381175	-0.0102006	-0.586318	-0.6276	-0.167978	-0.326339	0.226549	0.0381175		Gibberellin-regulated family protein (AT2G14900)
527	9	841297	AT1G48750						4.37	4.94	3.86	4.94	4.05	5.29	1.83	4.35	4.25	3.91	0.39	1.65	4.78	1.21		1.27979	1.30617	2.37705	0.92	4.23077	0.253138		-0.179032	-0.109711	-1.25579	0.176878	0.275634	-0.00661788	-0.0401704	-3.48609	0.129377	-0.160465	-1.40517	-1.85263		Bifunctional inhibitor/lipid-transfer protein/seed storage 2S albumin superfamily protein (AT1G48750)
528	9	28720169	At4g22475						12.68	9.14	7.85	6.56	6.43	4.82	2.97	5.28	6.83	4.53	1.77	6.84	6.88	3.73		0.835669	0.749611	1.77778	0.66325	3.86441	0.542151		-0.69179	-0.979664	-2.09402	-0.950787	-1.39545	-1.26394	-0.892597	-2.84073	-0.882074	-1.48497	-0.890487	-1.76531		Transmembrane protein
529	9	5008158	AT4G22513						20.04	15.62	11.72	12.65	11.34	8.93	4.72	10.3	12.89	10.86	2.68	13.98	13.82	8.79		1.07935	0.787478	2.1822	0.842514	5.21642	0.636035		-0.77391	-0.821462	-2.08602	-0.663745	-1.16615	-0.960238	-0.63663	-2.90258	-0.536125	-0.883858	-0.519518	-1.18895		Bifunctional inhibitor/lipid-transfer protein/seed storage 2S albumin superfamily protein (AT4G22513)
530	9	829137	AT4G30140						5.42	3.58	3.86	2.48	2.76	2.15	1.49	2.62	2.92	3.63	0.75	2.75	3.42	1.7		0.642487	0.778986	1.75839	1.24315	3.66667	0.497076		-0.489692	-0.973625	-1.86298	-1.12795	-1.33396	-1.04873	-0.892324	-2.85333	-0.664297	-0.578323	-0.978861	-1.67276		GDSL-like Lipase/Acylhydrolase superfamily protein (CDEF1)
531	9	3768785	AT3G05727						14.55	10.26	9.67	8.54	8.39	6.6	3.48	6.75	7.17	9.76	2.18	8.95	6.61	4.91		0.883144	0.786651	1.93966	1.36123	4.1055	0.742814		-0.589431	-0.794276	-2.06386	-0.768711	-1.14048	-1.10806	-1.02097	-2.73862	-1.1383	-0.576066	-0.70106	-1.56722		S locus-related glycoprotein 1 (SLR1) binding pollen coat protein family (AT3G05727)
532	9	836429	AT5G63090						8.36	2.82	2.38	3.1	4.1	6.35	4.87	6.37	3.55	3.55	1.39	3.23	3.44	3.83		1.30252	1.54878	1.30801	1	2.32374	1.11337		-1.81254	-1.02788	-0.779581	-1.43123	-0.396746	-0.39221	-1.23568	-2.58842	-1.28109	-1.23568	-1.37197	-1.12616		Lateral organ boundaries (LOB) domain family protein (LOB)
533	9	820918	AT3G16660						3.68	1.97	2.51	3.95	6.28	3.77	3.89	4.13	2.69	4.01	1.01	3.24	2.79	2.25		1.57371	0.600318	1.0617	1.49071	3.20792	0.806452		-0.552018	0.771059	0.0800644	0.102147	0.0348588	0.166436	-0.4521	-1.86535	-0.399441	0.123896	-0.183712	-0.709781		Pollen Ole e 1 allergen and extensin family protein (AT3G16660)
534	9	820919	AT3G16670						41.04	18.6	18.65	35.51	37.75	35.03	28.02	36.22	19.66	25.68	5.5	19.35	15.42	17.7		1.90402	0.927947	1.29265	1.30621	3.51818	1.14786		-1.13786	-0.120554	-0.550574	-0.208805	-0.22844	-0.180244	-1.06177	-2.89953	-1.41223	-0.676386	-1.0847	-1.21328		Pollen Ole e 1 allergen and extensin family protein (AT3G16670)
535	9	825185	AT3G60150						4.38	3.86	5	4.29	4.28	3.61	3.41	5.52	3.61	4.73	2.57	4	4.21	4.59		0.858	0.843458	1.61877	1.31025	1.55642	1.09026		0.190997	-0.0333201	-0.361159	-0.0299532	-0.278932	0.333737	-0.278932	-0.769163	-0.0571106	0.110909	-0.130931	0.0675633		NADH dehydrogenase ubiquinone 1 alpha subcomplex assembly factor-like protein (DUF498/DUF598) (AT3G60150)
536	9	5007990	AT3G10185						1.47	1.14	1.77	1.53	1.85	1.56	0.5	1.33	1.71	1.95	1.72	3.38	4.98	4.75		0.864407	0.843243	2.66	1.14035	1.96512	0.953815		0.267933	0.331709	-1.55582	0.0577155	0.0857299	-0.14439	0.21818	0.226592	1.76033	0.407658	1.20121	1.69211		Gibberellin-regulated family protein (AT3G10185)
537	10	822807	AT3G30720						3.89	3.2	2.57	3.53	3.16	1.77	1.62	3.73	4.09	8.46	4.04	3.74	2.65	4.18		1.37354	0.560127	2.30247	2.06846	0.925743	1.57736		-0.598002	-0.299846	-1.26378	-0.140102	-1.13602	-0.0605945	0.0723307	0.0545851	-0.553778	1.12089	-0.0567319	0.103733		qua-quine starch (QQS)
538	10	831535	AT5G18065						1.64	1.4	0.81	1.09	1.28	1	0.73	1.32	2.71	3.88	4.31	5.97	2.65	4.79		1.34568	0.78125	1.80822	1.43173	1.38515	1.80755		-1.0177	-0.357552	-1.16773	-0.589368	-0.713696	-0.313158	0.724597	1.39399	0.692297	1.24236	1.86404	1.54633		target of trans acting-siR480/255 protein (AT5G18065)
539	10	10723103	AT1G25150						1.93	4.9	4.17	7.52	5.25	5.55	8.14	6.83	5.91	4.16	2.69	4.44	3.69	6		1.80336	1.05714	0.839066	0.703892	1.65056	1.62602		1.11145	1.44372	2.07643	1.96213	1.52389	1.82328	1.61456	0.479005	0.93502	1.10798	1.20196	1.63636		F-box family protein (AT1G25150)
540	10	837724	AT1G02360						1.37	1.04	2.02	2.76	1.72	3.26	3.91	3.98	4.3	5.13	5.52	3.21	2.23	3.33		1.36634	1.89535	1.0179	1.19302	0.581522	1.49327		0.560179	0.328233	1.51299	1.01049	1.2507	1.53859	1.65016	2.01049	0.702868	1.90478	1.2284	1.28135		Chitinase family protein (AT1G02360)
541	10	828001	AT4G01720						2.32	1.85	2.51	3.31	2.52	3.79	2.37	2.33	2.2	1.96	1.99	1.26	0.98	1.15		1.31873	1.50397	0.983122	0.890909	0.633166	1.17347		0.113563	0.119299	0.0307623	0.512706	0.708073	0.00620515	-0.0766213	-0.221356	-1.24327	-0.243271	-0.880701	-1.01249		WRKY family transcription factor (WRKY47)
542	10	838995	AT1G23840						1.99	1.08	1.86	3.28	2.13	3.51	2.64	2.03	2.19	2.55	2.69	2.17	1.8	3		1.76344	1.64789	0.768939	1.16438	0.806691	1.66667		-0.0974658	0.098085	0.407769	0.720927	0.818703	0.0287113	0.138162	0.434838	-0.144772	0.357729	0.124927	0.592194		transmembrane protein (AT1G23840)
543	10	827457	AT4G17460						5.55	5.53	7.72	8.88	7.15	11.08	6.34	7.76	8.05	6.31	6.49	7.9	1.18	1.91		1.15026	1.54965	1.22397	0.783851	1.21726	1.61864		0.476113	0.365455	0.191995	0.678072	0.997398	0.483569	0.536501	0.225731	-2.2337	0.185152	0.509365	-1.53892		Homeobox-leucine zipper protein 4 (HB-4) / HD-ZIP protein (HAT1)
544	10	829991	AT4G38340						3.16	2.01	3.99	3.45	1.94	3.42	1.82	1.53	1.65	1.56	1.42	1.27	0.79	1.75		0.864662	1.76289	0.840659	0.945455	0.894366	2.21519		0.336464	-0.703868	-0.795986	0.126672	0.114072	-1.04639	-0.937459	-1.15403	-2	-1.01838	-1.3151	-0.85257		Plant regulator RWP-RK family protein (AT4G38340)
545	10	5007997	AT3G13437						3.59	2.24	7.12	7.69	4.65	8.26	4.35	5.79	4.63	5.92	3.82	4.47	0.84	1.98		1.08006	1.77634	1.33103	1.27862	1.17016	2.35714		0.987893	0.373247	0.277032	1.099	1.20216	0.68958	0.367028	0.0895888	-2.09552	0.721613	0.316291	-0.858483		transmembrane protein (AT3G13437)
546	10	832670	AT5G26010						1.26	1.44	2.42	2	2.26	3.93	5.29	5.95	1.21	1.67	0.94	1.17	0.56	1		0.826446	1.73894	1.12476	1.38017	1.24468	1.78571		0.941583	0.842899	2.06984	0.666576	1.64111	2.23947	-0.0584167	-0.422691	-1.16993	0.406424	-0.106915	-0.333424		Protein phosphatase 2C family protein (AT5G26010)
547	10	821865	AT3G22930						1.45	1.29	2.42	4.42	3.94	4.19	4.17	4.62	1.9	1.94	0.73	1.15	0.35	0.69		1.82645	1.06345	1.10791	1.02105	1.57534	1.97143		0.738954	1.44214	1.52399	1.60799	1.5309	1.67184	0.389947	-0.990085	-2.05063	0.420004	-0.334419	-1.07138		calmodulin-like 11 (CML11)
548	10	829982	AT4G38250						3.77	5.99	9.7	12.91	4.48	10.89	2.42	11.2	14.77	7.37	5.22	4.76	5.95	15.52		1.33093	2.4308	4.6281	0.498984	0.911877	2.6084		1.36342	0.248934	-0.639557	1.77585	1.53037	1.57086	1.97003	0.469485	0.658325	0.9671	0.336397	2.04149		Transmembrane amino acid transporter family protein (AT4G38250)
549	10	831978	AT5G18600						49.53	60.27	33.99	54.27	61.52	64.24	49.5	47.31	49.94	45.4	49.64	32.21	15.79	16.46		1.59665	1.04421	0.955758	0.909091	0.648872	1.04243		-0.543192	0.312753	-0.000874096	0.131852	0.375169	-0.0661575	0.0118932	0.00320049	-1.64929	-0.12561	-0.620794	-1.58934		Thioredoxin superfamily protein (AT5G18600)
550	10	827411	AT4G17030						4.26	4.58	2.12	3.83	3.3	3.8	3.17	3.35	3.83	2.88	3.63	2.32	1.82	2.53		1.8066	1.15152	1.05678	0.751958	0.639118	1.39011		-1.00679	-0.368387	-0.426371	-0.153509	-0.164854	-0.346692	-0.153509	-0.230884	-1.22691	-0.564785	-0.876729	-0.751716		expansin-like B1 (EXLB1)
551	10	830781	AT5G09220						40.14	40.01	16.37	34.2	38.03	32.75	30.8	34	33.66	27.24	36.87	23.77	15.02	19.84		2.08919	0.861162	1.1039	0.809269	0.644698	1.32091		-1.29399	-0.0779027	-0.38211	-0.231044	-0.293546	-0.239506	-0.254005	-0.122593	-1.41816	-0.559314	-0.755899	-1.01663		amino acid permease 2 (AAP2)
552	10	830302	AT5G04230						2.68	3.34	1.77	3	2.65	2.52	2.53	3.04	1.91	1.53	1.61	1.07	0.73	1.06		1.69492	0.950943	1.20158	0.801047	0.664596	1.45205		-0.598484	-0.0162406	-0.0830956	0.16273	-0.0888093	0.181838	-0.48866	-0.735172	-1.87626	-0.808701	-1.32462	-1.33817		phenyl alanine ammonia-lyase 3 (PAL3)
553	10	3768875	AT3G13403						1.61	2.76	1.21	2.74	3.46	3.14	3.35	5.15	2.79	1.32	2	1.88	0.32	0.83		2.26446	0.907514	1.53731	0.473118	0.94	2.59375		-0.412054	1.10371	1.0571	0.767115	0.963704	1.67751	0.793204	0.312939	-2.33092	-0.286523	0.223672	-0.955877		Defensin-like (DEFL) family protein (AT3G13403)
554	10	844134	AT1G77990						4.93	4.99	2.8	4.29	3.53	3.9	3.02	3.43	2.7	2.13	1.21	0.8	0.88	1.2		1.53214	1.10482	1.13576	0.788889	0.661157	1.36364		-0.816161	-0.481919	-0.707039	-0.20061	-0.338114	-0.523379	-0.868628	-2.02658	-2.48601	-1.21073	-2.62352	-2.03855		STAS domain / Sulfate transporter family (AST56)
555	10	819943	AT3G07540						3.87	3.6	2.13	3.3	3.03	2.84	2.94	2.97	2	1.57	1.1	1.07	0.91	1.51		1.5493	0.937294	1.0102	0.785	0.972727	1.65934		-0.86148	-0.353016	-0.396517	-0.229868	-0.446443	-0.381871	-0.952334	-1.81483	-2.0884	-1.30157	-1.85472	-1.35779		Actin-binding FH2 (formin homology 2) family protein (AT3G07540)
556	10	828176	AT4G01450						6.67	6.12	3.28	5.4	4.81	6.21	4.05	4.85	3.91	2.72	2.8	2.55	1.56	3.32		1.64634	1.29106	1.19753	0.695652	0.910714	2.12821		-1.02399	-0.47165	-0.719765	-0.304727	-0.103093	-0.459702	-0.770518	-1.25226	-2.09614	-1.29408	-1.38719	-1.0065		nodulin MtN21 /EamA-like transporter family protein (UMAMIT30)
557	10	843025	AT1G67050						11.19	12.81	8.29	14.31	10.59	14.07	12.5	11.93	8.19	7.74	7.38	6.11	6.81	11.13		1.72618	1.32861	0.9544	0.945055	0.827913	1.63436		-0.432766	-0.0795074	0.159718	0.354814	0.330412	0.092384	-0.450275	-0.600517	-0.716483	-0.531805	-0.872966	-0.00775644		membrane-associated kinase regulator (AT1G67050)
558	10	818323	AT2G37460						10.28	10.77	7.4	13.05	10.79	13.59	10.43	12.03	7.52	5.68	5.33	3.85	2.74	4.88		1.76351	1.2595	1.1534	0.755319	0.722326	1.78102		-0.474243	0.0698546	0.0208989	0.34421	0.402705	0.226796	-0.451036	-0.947633	-1.90759	-0.855877	-1.41691	-1.07489		nodulin MtN21 /EamA-like transporter family protein (UMAMIT12)
559	10	829134	AT4G30110						6.27	5.49	2.48	5.02	3.51	4.79	4.34	5.17	3.9	2.61	2.29	1.28	1.35	2.92		2.02419	1.36467	1.19124	0.669231	0.558952	2.16296		-1.33813	-0.836994	-0.53077	-0.320778	-0.38844	-0.278301	-0.684991	-1.45312	-2.21551	-1.26442	-2.29232	-1.1025		heavy metal atpase 2 (HMA2)
560	10	830135	AT4G39770						5.13	5.18	3.77	5.87	4.93	5.94	4.32	5.1	2.34	1.71	2.4	1.22	1.07	1.4		1.55703	1.20487	1.18056	0.730769	0.508333	1.30841		-0.444394	-0.0573712	-0.247928	0.194402	0.211504	-0.00846158	-1.13245	-1.09592	-2.26135	-1.58496	-2.07208	-1.87353		Haloacid dehalogenase-like hydrolase (HAD) superfamily protein (TPPH)
561	10	840263	AT1G33720						3.41	3.31	3.57	6	3.25	5.09	4.3	4.04	3.24	2.99	3.81	3.16	2.37	3.84		1.68067	1.56615	0.939535	0.92284	0.829396	1.62025		0.0661523	-0.069332	0.334565	0.815191	0.577894	0.244584	-0.0737779	0.160019	-0.524885	-0.189626	-0.109847	0.171335		cytochrome P450, family 76, subfamily C, polypeptide 6 (CYP76C6)
562	10	841047	AT1G44830						0.94	1.95	2.14	2.94	2.82	4.23	2.23	3.6	1.76	1.2	2.16	1.4	1.79	4.39		1.37383	1.5	1.61435	0.681818	0.648148	2.45251		1.18688	1.58496	1.24631	1.64508	2.16993	1.93726	0.904843	1.2003	0.929227	0.352302	0.574694	2.22349		Integrase-type DNA-binding superfamily protein (AT1G44830)
563	10	843592	AT1G72600						2.13	3.06	3.64	2.93	1.54	4.01	2.27	3.59	2.14	2.25	2.81	1.97	0.58	2.95		0.804945	2.6039	1.5815	1.0514	0.701068	5.08621		0.773085	-0.467923	0.0918389	0.460047	0.912749	0.75313	0.00675737	0.399717	-1.87673	0.0790716	-0.112658	0.469862		hydroxyproline-rich glycoprotein family protein (AT1G72600)
564	10	829521	AT4G33790						5	8.23	4.88	6.2	3.25	4.61	3.88	5.96	2.55	5.39	3.73	3.49	1.77	6.24		1.27049	1.41846	1.53608	2.11373	0.935657	3.52542		-0.0350469	-0.621488	-0.365871	0.31034	-0.117161	0.253384	-0.971431	-0.422752	-1.49818	0.108357	-0.518701	0.319618		Jojoba acyl CoA reductase-related male sterility protein (CER4)
565	10	844309	AT1G79700						3.47	4.16	2.74	4.45	3.24	4.08	3.66	4.17	2.36	2.72	2.75	1.86	2.11	6.26		1.62409	1.25926	1.13934	1.15254	0.676364	2.96682		-0.34076	-0.0989418	0.076908	0.35887	0.233633	0.265112	-0.556149	-0.335504	-0.717693	-0.351329	-0.899633	0.851227		Integrase-type DNA-binding superfamily protein (WRI4)
566	10	822387	AT3G27650						7.08	3.22	2.75	2.63	3.11	5.78	2.39	3.23	4.34	3.85	1.83	2.09	1.47	2.65		0.956364	1.85852	1.35146	0.887097	1.14208	1.80272		-1.36432	-1.18683	-1.56674	-1.42869	-0.29268	-1.13222	-0.706054	-1.95191	-2.26793	-0.878891	-1.76025	-1.41776		LOB domain-containing protein 25 (LBD25)
567	10	831987	AT5G18690						5.98	4.88	2.63	5.36	3.43	5.57	3.35	4.35	3.7	2.66	2.28	1.96	1.8	3.03		2.03802	1.62391	1.29851	0.718919	0.859649	1.68333		-1.18508	-0.801937	-0.835984	-0.157912	-0.102468	-0.45913	-0.69262	-1.39111	-1.73215	-1.16872	-1.60929	-0.980828		arabinogalactan protein 25 (AGP25)
568	10	826731	AT4G11290						9.43	4.98	3.07	6.7	5.39	8.85	5.1	6.02	6.22	4.96	3.65	3.77	4.27	6.61		2.18241	1.64193	1.18039	0.797428	1.03288	1.54801		-1.61902	-0.806972	-0.886761	-0.493097	-0.0915803	-0.647494	-0.600343	-1.36936	-1.14302	-0.926918	-1.32269	-0.512607		Peroxidase superfamily protein (AT4G11290)
569	10	820453	AT3G12710						5.51	5.57	3.18	5.21	2.87	4.79	2.76	2.98	3.49	2.5	1.5	1.11	0.9	1.35		1.63836	1.66899	1.07971	0.716332	0.74	1.5		-0.793026	-0.941002	-0.997384	-0.0807689	-0.202027	-0.88674	-0.658825	-1.87709	-2.61406	-1.14012	-2.31149	-2.02909		DNA glycosylase superfamily protein (AT3G12710)
570	10	817948	AT2G33810						2.92	2.61	1.85	3.05	1.65	3.25	2.44	2.55	2.33	2.06	2.02	1.6	1.22	2.05		1.64865	1.9697	1.04508	0.88412	0.792079	1.68033		-0.658443	-0.823502	-0.259087	0.0628409	0.154471	-0.195471	-0.325638	-0.531613	-1.25909	-0.503324	-0.867896	-0.510344		squamosa promoter binding protein-like 3 (SPL3)
571	10	838346	AT1G17700						9.17	7.51	4.44	9.52	3.61	8.86	6.37	8.07	6.83	5.69	4.82	5.6	7.03	12.98		2.14414	2.45429	1.26688	0.833089	1.16183	1.84637		-1.04636	-1.34492	-0.525628	0.0540398	-0.049615	-0.184353	-0.425036	-0.927889	-0.383397	-0.688493	-0.711495	0.501297		prenylated RAB acceptor 1.F1 (PRA1.F1)
572	10	832595	AT5G25240						4.4	3.24	3.53	5.71	2.81	6.5	3.68	4.95	2.04	2.37	1.02	1.01	1.2	2.53		1.61756	2.31317	1.34511	1.16176	0.990196	2.10833		-0.317835	-0.646933	-0.257798	0.375987	0.562936	0.169925	-1.10893	-2.10893	-1.87447	-0.892616	-2.12315	-0.798366		stress induced protein (AT5G25240)
573	10	829631	AT4G34790						2.14	2.6	2.47	4.27	2.63	6.27	1.77	2.91	0.82	0.63	0.46	0.63	0.45	1.08		1.72874	2.38403	1.64407	0.768293	1.36957	2.4		0.2069	0.297452	-0.273861	0.996625	1.55085	0.443408	-1.38391	-2.21791	-2.24961	-1.76419	-1.76419	-0.986579		SAUR-like auxin-responsive protein family (AT4G34790)
574	10	832307	AT5G22460						17.4	17.17	10.95	14.79	7.64	12.13	10.32	13.6	12	10.77	8.21	8.14	10.33	18.63		1.35068	1.5877	1.31783	0.8975	0.991474	1.80348		-0.668156	-1.18744	-0.753644	-0.234465	-0.520508	-0.355481	-0.536053	-1.08363	-0.752247	-0.692069	-1.09599	0.0985404		alpha/beta-Hydrolases superfamily protein (AT5G22460)
575	10	819405	AT2G47930						53.58	45.41	38.7	49.99	30.76	49.7	38.38	41.68	39.14	25.46	21.78	26.39	28.16	37.92		1.29173	1.61573	1.08598	0.650485	1.21166	1.34659		-0.469361	-0.800639	-0.48134	-0.100055	-0.108449	-0.362339	-0.453051	-1.29869	-0.928047	-1.07346	-1.0217	-0.498736		arabinogalactan protein 26 (AGP26)
576	10	830944	AT5G10770						13.55	12.6	7.87	8.49	7.63	11.94	8.97	8.56	8.26	8.15	5.42	6.01	3.59	6.64		1.07878	1.56488	0.954292	0.986683	1.10886	1.84958		-0.783857	-0.828538	-0.595113	-0.674456	-0.18249	-0.66261	-0.714079	-1.32193	-1.91624	-0.733421	-1.17286	-1.02904		Eukaryotic aspartyl protease family protein (AT5G10770)
577	10	816452	AT2G19350						3.13	2.89	2.24	2.61	2.66	4.39	3.38	4.38	3.79	4.15	2.97	3.85	2.65	4.14		1.16518	1.65038	1.29586	1.09499	1.2963	1.56226		-0.482664	-0.234736	0.110861	-0.262113	0.488058	0.484768	0.276035	-0.0756997	-0.24017	0.406949	0.298696	0.403468		transmembrane protein (DUF872) (AT2G19350)
578	10	826853	AT4G01680						2.89	3.94	2.34	3.42	1.51	2.81	1.66	1.92	2.43	2.12	1.86	2.7	0.76	1.38		1.46154	1.86093	1.15663	0.872428	1.45161	1.81579		-0.304561	-0.936521	-0.799886	0.242927	-0.0404994	-0.589963	-0.250113	-0.635767	-1.927	-0.447005	-0.0981101	-1.0664		myb domain protein 55 (MYB55)
579	10	831321	AT5G14690						2.82	2.73	1.99	3.54	1.52	3.05	1.75	2.35	2.5	2.35	1.91	2.73	1.76	3.11		1.77889	2.00658	1.34286	0.94	1.42932	1.76705		-0.502927	-0.891624	-0.68834	0.328054	0.113114	-0.263034	-0.173767	-0.562123	-0.68012	-0.263034	-0.0467942	0.141219		transmembrane protein (AT5G14690)
580	10	3768804	AT3G20470						20.18	27.7	18.59	26.78	16.32	26.95	20.22	28.11	20.13	26.61	17.88	34.42	24.63	46.69		1.44056	1.65135	1.39021	1.32191	1.92506	1.89566		-0.118399	-0.306285	0.00285682	0.40823	0.417359	0.478157	-0.003579	-0.174579	0.28749	0.399042	0.770321	1.21019		glycine-rich protein 5 (GRP5)
581	10	839766	AT1G28660						7.64	9.82	8.16	9.34	4.53	7.58	4.74	5.06	4.98	4.67	1.93	2.86	1.26	2.38		1.14461	1.67329	1.06751	0.937751	1.48187	1.88889		0.0949965	-0.754062	-0.688686	0.28985	-0.0113748	-0.594435	-0.617427	-1.98497	-2.60015	-0.71015	-1.41756	-1.68261		GDSL-like Lipase/Acylhydrolase superfamily protein (AT1G28660)
582	10	832529	AT5G24580						7.36	7.94	4.97	7.12	4.41	6.97	9.52	10.52	12.62	9.7	11.76	11.07	8.72	16.2		1.4326	1.5805	1.10504	0.768621	0.941327	1.8578		-0.56646	-0.738927	0.371256	-0.0478285	-0.0785471	0.515357	0.777934	0.67611	0.244622	0.398279	0.588878	1.13822		Heavy metal transport/detoxification superfamily protein (AT5G24580)
583	10	841649	AT1G52190						41.32	40.6	21.55	30.47	18.99	28.54	21.55	22.56	28.46	21.1	19.74	15.77	8.84	18.37		1.41392	1.5029	1.04687	0.741391	0.798886	2.07805		-0.939152	-1.1216	-0.939152	-0.439451	-0.533855	-0.873073	-0.537905	-1.06572	-2.22472	-0.969597	-1.38966	-1.16949		Major facilitator superfamily protein (AT1G52190)
584	10	838608	AT1G20190						34.83	36.81	26.57	30.95	20.9	32.89	26.61	30.05	30.12	30.64	27.71	25.36	11.22	22.85		1.16485	1.57368	1.12927	1.01726	0.915193	2.03654		-0.390532	-0.736828	-0.388362	-0.170391	-0.0826815	-0.212965	-0.209609	-0.329924	-1.63426	-0.184914	-0.457776	-0.608136		expansin 11 (EXPA11)
585	10	840367	AT1G34630						4.49	4.3	3.63	4.83	2.62	4.03	3.28	3.59	3.97	3.92	2.84	2.47	1.18	1.9		1.33058	1.53817	1.09451	0.987406	0.869718	1.61017		-0.306746	-0.777149	-0.45302	0.105308	-0.155936	-0.322732	-0.177576	-0.660825	-1.92793	-0.195862	-0.862204	-1.24072		transmembrane protein (AT1G34630)
586	10	839105	AT1G25230						8.02	8.39	5.86	7.74	5.1	8.13	6.77	7.35	5.25	4.84	2.96	2.09	1.19	1.82		1.32082	1.59412	1.08567	0.921905	0.706081	1.52941		-0.452702	-0.653105	-0.244446	-0.0512687	0.0196531	-0.125858	-0.611285	-1.43801	-2.75264	-0.728595	-1.9401	-2.13966		Calcineurin-like metallo-phosphoesterase superfamily protein (AT1G25230)
B: only in the cold more than 1.5-fold priming regulated
									FPKM values															Priming effect							log2 (C0-normalized FPKM values)
									0 min		cold						light							cold			light				cold						light
Heatmap	Cluster	gene_id	TAIR ID						C0	P0	C30C	P30C	C60C	P60C	C120C	P120C	C30L	P30L	C60L	P60L	C120L	P120L		P30/C30	P60/C60	P120/C120	P30/C30	P60/C60	P120/C120		C30C/C0	C60C/C0	C120C/C0	P30C/C0	P60C/C0	P120C/C0	C30L/C0	C60L/C0	C120L/C0	P30L/C0	P60L/C0	P120L/C0		Gene Name
1	1	821744	AT3G21890						7.7	6.99	11.16	9.64	15.09	9.95	13.56	17.44	36.82	41.6	27.87	23.98	33.72	28.14		0.863799	0.659377	1.28614	1.12982	0.860423	0.83452		0.535407	0.970662	0.816427	0.324175	0.369838	1.17947	2.25756	1.85578	2.13067	2.43365	1.6389	1.86969		B-box type zinc finger family protein (BBX31)
2	1	823896	AT3G47420						31.02	24.88	34.86	26.69	37.34	22.72	39.85	36.49	67.76	60.99	98.56	87.16	27.45	27.36		0.765634	0.608463	0.915684	0.900089	0.884334	0.996721		0.168374	0.267523	0.361381	-0.216899	-0.449236	0.234302	1.12724	1.6678	-0.176393	0.975374	1.49047	-0.18113		putative glycerol-3-phosphate transporter 1 (G3Pp1)
3	1	837125	AT1G06160						1.34	0.94	5.79	4.09	10	5.46	11.12	8.17	0.52	0.57	0.41	0.42	0.67	0.58		0.70639	0.546	0.734712	1.09615	1.02439	0.865672		2.11133	2.8997	3.05285	1.60987	2.02667	2.6081	-1.36565	-1.70854	-1	-1.2332	-1.67377	-1.20811		octadecanoid-responsive AP2/ERF 59 (ORA59)
4	1	843683	AT1G73480						48.73	31.77	65.96	45.7	99.82	54.67	107.76	83.48	118.33	149.92	246.93	199.27	194.64	168.94		0.692844	0.547686	0.774684	1.26697	0.80699	0.867961		0.436781	1.03452	1.14494	-0.0926161	0.165939	0.77662	1.27993	2.34122	1.99793	1.62131	2.03184	1.79363		alpha/beta-Hydrolases superfamily protein (AT1G73480)
5	1	819732	AT3G05650						4.19	3.4	1.65	3	2.95	2.86	7.66	6.51	7.04	7.12	9.1	7.91	5.28	7.23		1.81818	0.969492	0.849869	1.01136	0.869231	1.36932		-1.34448	-0.506235	0.870394	-0.481988	-0.550935	0.635707	0.748625	1.11892	0.333588	0.764927	0.916727	0.787045		receptor like protein 32 (RLP32)
6	1	829726	AT4G35730						3.27	3.54	2.16	3.35	3.6	3.13	5.47	6.08	3.18	2.44	2.59	2.15	3.58	3.48		1.55093	0.869444	1.11152	0.767296	0.830116	0.972067		-0.598259	0.138706	0.74225	0.0348705	-0.063128	0.894781	-0.0402639	-0.336339	0.130669	-0.422409	-0.604954	0.0897967		Regulator of Vps4 activity in the MVB pathway protein (AT4G35730)
7	1	837542	AT1G10060						3.65	3.34	4.58	3.03	4.84	5.23	11.63	9.45	2.88	3.09	3.87	3.68	6.95	9.24		0.661572	1.08058	0.812554	1.07292	0.950904	1.3295		0.327451	0.407111	1.67188	-0.268579	0.518914	1.37242	-0.341828	0.0844371	0.929117	-0.24029	0.0118093	1.34		branched-chain amino acid transaminase 1 (BCAT-1)
8	1	843991	AT1G76580						3.98	3.46	4.61	3.65	8.35	5.1	14.47	12.62	3.78	4.7	11.86	8.05	11.83	11.06		0.791757	0.610778	0.872149	1.24339	0.678752	0.934911		0.211998	1.06901	1.86222	-0.124872	0.357729	1.66487	-0.0743822	1.57526	1.57161	0.239892	1.01622	1.47451		Squamosa promoter-binding protein-like (SBP domain) transcription factor family protein (AT1G76580)
9	1	816866	AT2G23340						18.64	17.61	24.03	18.19	40.05	24.02	60.01	55.4	22.6	22.28	61.11	47.66	50.71	40.78		0.75697	0.59975	0.923179	0.985841	0.779905	0.804181		0.366435	1.1034	1.6868	-0.0352563	0.365834	1.57148	0.277921	1.71301	1.44387	0.257347	1.35438	1.12946		DREB and EAR motif protein 3 (DEAR3)
10	1	843992	AT1G76590						4.19	2.7	7.21	5.12	17.76	10.32	75.86	70.9	8.16	8.15	17.73	12.13	25.73	27.49		0.710125	0.581081	0.934616	0.998775	0.684151	1.0684		0.783049	2.08361	4.17832	0.289194	1.30042	4.08076	0.961619	2.08117	2.61843	0.95985	1.53356	2.71388		PLATZ transcription factor family protein (AT1G76590)
11	1	817134	AT2G25930						1.4	1.21	1.38	1.48	3.09	2.02	6.85	6.52	1.5	1.27	1.92	1.88	2.81	3.36		1.07246	0.653722	0.951825	0.846667	0.979167	1.19573		-0.0207586	1.14218	2.29068	0.0801703	0.528928	2.21945	0.0995357	0.455679	1.00514	-0.140598	0.425306	1.26303		hydroxyproline-rich glycoprotein family protein (ELF3)
12	1	829757	AT4G36010						10.28	8.11	32.64	18.46	70.93	42.59	202.16	166.16	12.95	14.32	98.1	77.57	98.42	71.16		0.565564	0.600451	0.821923	1.10579	0.790724	0.723024		1.6668	2.78656	4.29759	0.844562	2.05067	4.01466	0.333112	3.25441	3.25911	0.478191	2.91566	2.79123		Pathogenesis-related thaumatin superfamily protein (AT4G36010)
13	1	835587	AT5G54960						7.58	6.65	9.91	8.53	20.05	12.11	42.75	37.49	12.29	14.11	34.46	27.05	56.92	38.23		0.860747	0.60399	0.876959	1.14809	0.784968	0.671644		0.386687	1.40333	2.49565	0.170348	0.675929	2.30624	0.697215	2.18465	2.90867	0.896448	1.83536	2.33444		pyruvate decarboxylase-2 (PDC2)
14	1	819014	AT2G44080						1.92	1.5	3.54	3.99	2.9	4.42	8.03	8.53	2.19	2.78	2.07	2.22	4.25	6.02		1.12712	1.52414	1.06227	1.26941	1.07246	1.41647		0.882643	0.594947	2.06429	1.05528	1.20294	2.15144	0.189825	0.108524	1.14636	0.533979	0.209453	1.64866		ARGOS-like protein (ARL)
15	1	816705	AT2G21660						13.23	13.36	11.94	19.87	47.8	60.3	484.81	531.69	13.79	12.01	18.21	17.71	62.69	85.61		1.66415	1.26151	1.0967	0.870921	0.972543	1.36561		-0.14801	1.8532	5.19553	0.586779	2.18834	5.3287	0.0598094	0.460918	2.24442	-0.139577	0.420751	2.69397		cold, circadian rhythm, and rna binding 2 (GRP7)
16	1	830015	AT4G38580						7.06	8.06	6.77	10.18	10.9	14.94	39.28	42.36	7.62	8.55	7.42	8.43	10.97	15.63		1.50369	1.37064	1.07841	1.12205	1.13612	1.42479		-0.0605123	0.626588	2.47605	0.527997	1.08144	2.58496	0.110123	0.071751	0.635823	0.276256	0.255864	1.14658		farnesylated protein 6 (FP6)
17	1	835974	AT5G58600						1.77	1.74	1.53	1.8	2.44	4.4	10.33	11.69	1.66	1.48	1.71	2.42	4.93	6.42		1.17647	1.80328	1.13166	0.891566	1.4152	1.30223		-0.210218	0.463132	2.54502	0.0242475	1.31375	2.72345	-0.0925661	-0.049753	1.47784	-0.258152	0.451258	1.85882		Pmr5/Cas1p GDSL/SGNH-like acyl-esterase family protein (DUF828) (PMR5)
18	1	819311	AT2G46970						1.88	1.77	1.63	3.35	3.68	4.11	9.3	10.18	79.55	79.89	101.7	121.46	66.54	64.12		2.05521	1.11685	1.09462	1.00427	1.1943	0.963631		-0.205861	0.968973	2.3065	0.833428	1.12841	2.43693	5.40306	5.75744	5.14542	5.40921	6.0136	5.09197		phytochrome interacting factor 3-like 1 (PIL1)
19	1	824234	AT3G50700						3.08	2.85	3.39	5.32	8.64	10.16	20.66	21.3	1.95	1.56	2.87	3.13	4.53	5.01		1.56932	1.17593	1.03098	0.8	1.09059	1.10596		0.138355	1.4881	2.74584	0.788496	1.7219	2.78985	-0.659456	-0.10188	0.556581	-0.981384	0.0232323	0.70188		indeterminate (ID)-domain 2 (IDD2)
20	1	832703	AT5G26340						1.46	1.45	3.05	6.57	8.82	8.63	22.2	20.92	2.36	3.17	5.65	4.35	14.97	12.28		2.1541	0.978458	0.942342	1.34322	0.769912	0.820307		1.06284	2.59481	3.92652	2.16993	2.56339	3.84084	0.692818	1.95228	3.35803	1.11851	1.57505	3.07227		Major facilitator superfamily protein (MSS1)
21	1	836288	AT5G61660						12.82	12.18	9.96	15.16	13.02	13.93	17.23	18.57	12.09	10.53	14.25	10.79	13.27	16.9		1.52209	1.06989	1.07777	0.870968	0.757193	1.27355		-0.364179	0.0223332	0.426526	0.241873	0.119799	0.534578	-0.084582	0.152566	0.0497721	-0.283891	-0.248701	0.398627		glycine-rich protein (AT5G61660)
22	1	843236	AT1G69040						6.6	7.68	8.36	12.65	17.24	18.53	24.48	26.99	4.49	3.08	5.37	4.85	5.06	6.72		1.51316	1.07483	1.10253	0.685969	0.903166	1.32806		0.341037	1.38522	1.89107	0.938599	1.48932	2.03189	-0.555751	-0.297544	-0.383329	-1.09954	-0.444481	0.0259952		ACT domain repeat 4 (ACR4)
23	1	5008162	AT4G25225						4.59	3.22	2.9	5.76	6.25	5.18	7.25	9.31	3.99	3.14	4	5.44	6.8	5.01		1.98621	0.8288	1.28414	0.786967	1.36	0.736765		-0.662441	0.445362	0.659487	0.327575	0.174458	1.02029	-0.202105	-0.198494	0.567041	-0.54773	0.245112	0.126316		transmembrane protein (AT4G25225)
24	1	836740	AT5G66080						1.09	1.34	2.02	3.17	2.35	3.26	3.54	4.41	3.24	2.63	4.89	7.24	4.81	3.7		1.56931	1.38723	1.24576	0.811728	1.48057	0.769231		0.890027	1.10833	1.69942	1.54015	1.58054	2.01645	1.57167	2.16551	2.14171	1.27073	2.73166	1.7632		Protein phosphatase 2C family protein (AT5G66080)
25	1	838421	AT1G18400						7.23	7.05	11.24	14.62	16.63	25.69	23.32	35.26	9.63	7.62	14.79	20.32	26.62	31.79		1.30071	1.5448	1.51201	0.791277	1.3739	1.19421		0.636574	1.20172	1.6895	1.01588	1.82914	2.28596	0.41354	1.03255	1.88044	0.0757954	1.49083	2.13651		BR enhanced expression 1 (BEE1)
26	1	839068	AT1G24530						2.04	1.72	3.7	5.11	5.64	6.72	6.71	10.37	1.13	1.66	1.61	1.44	2.29	2.95		1.38108	1.19149	1.54545	1.46903	0.89441	1.28821		0.858956	1.46713	1.71774	1.32475	1.71989	2.34577	-0.852246	-0.341508	0.166778	-0.297386	-0.5025	0.532146		Transducin/WD40 repeat-like superfamily protein (AT1G24530)
27	1	830806	AT5G09470						0.61	0.84	1.28	1.16	1.43	1.84	2	3.7	1.6	1.38	4	4.05	2.73	3.36		0.90625	1.28671	1.85	0.8625	1.0125	1.23077		1.06926	1.22913	1.71312	0.927244	1.59282	2.60064	1.39119	2.71312	2.16202	1.17779	2.73104	2.46158		dicarboxylate carrier 3 (DIC3)
28	1	832137	AT5G20150						6.96	8.03	10.16	11.02	18.55	22.45	44.17	66.66	65.73	58.18	113.38	107.22	20.38	29.03		1.08465	1.21024	1.50917	0.885136	0.945669	1.42444		0.545741	1.41426	2.66591	0.662965	1.68956	3.25966	3.23939	4.02594	1.54999	3.06336	3.94534	2.06039		SPX domain-containing protein 1 (SPX1)
29	1	832202	AT5G20790						1.52	1.21	2.96	1.68	3.66	4.84	9.23	17.4	4.76	4.83	14.63	11.72	4.11	4.44		0.567568	1.3224	1.88516	1.01471	0.801094	1.08029		0.961526	1.26777	2.60226	0.14439	1.67094	3.51694	1.64689	3.26679	1.43507	1.66795	2.94683	1.54649		transmembrane protein (AT5G20790)
30	1	829164	AT4G30410						2.65	1.99	2.09	2.39	1.62	3.03	3.53	3.44	4.78	4.45	5.4	4.38	3.27	3.23		1.14354	1.87037	0.974504	0.930962	0.811111	0.987768		-0.342489	-0.709999	0.413676	-0.148982	0.193325	0.376416	0.851018	1.02697	0.303298	0.747813	0.724939	0.285542		sequence-specific DNA binding transcription factor (AT4G30410)
31	1	824260	AT3G50960						3.54	2.23	1.81	2.95	2.64	3.79	4.18	4.23	3.13	2.43	3.11	2.9	2.49	2.92		1.62983	1.43561	1.01196	0.776358	0.932476	1.17269		-0.96776	-0.423211	0.239754	-0.263034	0.0984485	0.256908	-0.177587	-0.186835	-0.507604	-0.542793	-0.287696	-0.277781		thioredoxin domain PLP3A-like protein (PLP3a)
32	1	843994	AT1G76610						1.38	0.96	0.94	1.47	1.7	1.87	2.38	3.25	2.34	1.71	2.48	2.79	2.57	3.3		1.56383	1.1	1.36555	0.730769	1.125	1.28405		-0.553936	0.300866	0.786293	0.0911479	0.43837	1.23577	0.76184	0.845672	0.8971	0.309328	1.0156	1.2578		MIZU-KUSSEI-like protein (Protein of unknown function, DUF617) (AT1G76610)
33	1	816171	AT2G16700						5.76	5.52	5.97	9.27	9.6	12.98	18.69	24.5	4.59	4.91	5.7	5.72	9.08	8.25		1.55276	1.35208	1.31086	1.06972	1.00351	0.90859		0.0516621	0.736966	1.69813	0.686501	1.17215	2.08864	-0.327575	-0.0151069	0.656623	-0.230346	-0.0100537	0.518325		actin depolymerizing factor 5 (ADF5)
34	1	829627	AT4G34750						3.71	2.84	1.92	4.15	4.6	6.31	8.52	11.02	2.28	1.99	2.66	2.3	3.86	4.07		2.16146	1.37174	1.29343	0.872807	0.864662	1.0544		-0.950313	0.310215	1.19943	0.161692	0.766221	1.57063	-0.702385	-0.479993	0.0571817	-0.898651	-0.689785	0.13361		SAUR-like auxin-responsive protein family (AT4G34750)
35	1	819415	AT2G48030						3.54	3.64	3.3	5.1	3.92	5.5	7.11	9.06	3.29	3.32	1.98	1.56	1.54	2.25		1.54545	1.40306	1.27426	1.00912	0.787879	1.46104		-0.101283	0.147104	1.0061	0.526748	0.635682	1.35576	-0.105662	-0.838249	-1.20082	-0.0925661	-1.1822	-0.653824		DNAse I-like superfamily protein (AT2G48030)
36	1	824566	AT3G53990						53.25	50.58	59.13	72.13	60.57	92.88	144.42	171.92	52.27	56.26	50.21	69.59	59.67	89.08		1.21985	1.53343	1.19042	1.07633	1.38598	1.49288		0.151109	0.185822	1.43942	0.437818	0.802586	1.69088	-0.0267984	-0.0848068	0.164224	0.079328	0.386098	0.74232		Adenine nucleotide alpha hydrolases-like superfamily protein (AT3G53990)
37	1	839908	AT1G30280						15.4	12.93	12.59	16	13.85	21.07	23.3	26.69	9.8	9.67	10.67	10.8	15.5	16.62		1.27085	1.5213	1.14549	0.986735	1.01218	1.07226		-0.290652	-0.153044	0.5974	0.0551416	0.45226	0.793369	-0.652077	-0.52937	0.00933786	-0.671343	-0.511899	0.10999		Chaperone DnaJ-domain superfamily protein (AT1G30280)
38	1	822160	AT3G25717						30.33	31.68	45.81	53.2	45.43	75.56	94.53	106.42	42.47	41.61	104.52	151.11	115.26	120.78		1.16132	1.66322	1.12578	0.97975	1.44575	1.04789		0.594917	0.5829	1.64003	0.810681	1.31688	1.81095	0.485699	1.78496	1.92607	0.456185	2.31678	1.99356		ROTUNDIFOLIA like 16 (RTFL16)
39	1	837841	AT1G12845						6.91	6.36	7.38	7.46	7.18	11.2	13.05	13.93	7.74	7.16	10.74	15.03	25.94	31.74		1.01084	1.55989	1.06743	0.925065	1.39944	1.22359		0.0949351	0.0552981	0.917292	0.11049	0.696741	1.01144	0.163648	0.636236	1.90842	0.0512739	1.12109	2.19954		transmembrane protein (AT1G12845)
40	1	818215	AT2G36410						10.31	9.24	11.51	13	11.74	19.31	24.04	25.08	6.78	6.74	5.59	4.87	4.48	5.61		1.12945	1.6448	1.04326	0.9941	0.871199	1.25223		0.158844	0.187388	1.22139	0.334467	0.905304	1.28249	-0.604687	-0.883124	-1.20247	-0.613224	-1.08205	-0.877972		transcriptional activator (DUF662) (AT2G36410)
41	1	818662	AT2G40670						6.08	8.18	7.61	7.98	7.38	11.72	12.42	13.56	4	4.2	4.5	3.32	4.24	4.87		1.04862	1.58808	1.09179	1.05	0.737778	1.14858		0.323825	0.279549	1.03052	0.392317	0.946829	1.15721	-0.604071	-0.434146	-0.520007	-0.533682	-0.872888	-0.32015		response regulator 16 (RR16)
42	1	831344	AT5G14920						41.86	37.33	30.93	37.01	35.08	52.68	64.64	72.24	32.7	29.47	27.2	31.91	34.85	42.6		1.19657	1.50171	1.11757	0.901223	1.17316	1.22238		-0.436565	-0.254924	0.626855	-0.177657	0.331683	0.787226	-0.356282	-0.621966	-0.264414	-0.506325	-0.391564	0.0252811		Gibberellin-regulated family protein (AT5G14920)
43	1	843437	AT1G70985						17.37	15.86	26.58	21.83	17.37	26.66	26.35	34.07	21.88	18.92	20.92	30.49	20.33	28.78		0.821294	1.53483	1.29298	0.864717	1.45746	1.41564		0.613743	0	0.601205	0.329714	0.618079	0.971904	0.333015	0.268285	0.227012	0.123314	0.811738	0.728469		hydroxyproline-rich glycoprotein family protein (AT1G70985)
44	1	839084	AT1G24793						1.43	1.91	1.08	2.59	0.8	2.84	3	4.69	1.22	1.42	2.69	2.42	1.91	2.1		2.39815	3.55	1.56333	1.16393	0.899628	1.09948		-0.404984	-0.837943	1.06895	0.856937	0.989876	1.71357	-0.229134	0.911591	0.417557	-0.0101242	0.758992	0.554374		UDP-3-O-acyl N-acetylglycosamine deacetylase family protein (LpxC1)
45	1	821175	AT3G02040						3.43	3.34	3.23	3.26	2.06	3.54	4.31	6.53	39.2	36.82	55.98	48.8	15.86	20.34		1.00929	1.71845	1.51508	0.939286	0.87174	1.28247		-0.0866744	-0.735564	0.329479	-0.0733366	0.0455408	0.928874	3.51457	4.02863	2.20911	3.42421	3.8306	2.56804		senescence-related gene 3 (SRG3)
46	1	843595	AT1G72630						12.83	12.5	13.47	16.63	13.24	20.42	15.09	19.44	10.19	9.6	6.59	7.47	8.81	9.07		1.2346	1.5423	1.28827	0.9421	1.13354	1.02951		0.0702287	0.045382	0.234072	0.374267	0.670462	0.599507	-0.332367	-0.961171	-0.542307	-0.418415	-0.780341	-0.500347		ELF4-like 2 (ELF4-L2)
47	1	837680	AT1G11380						2.29	2.45	2.36	3	2.27	3.22	2.66	4.4	2.08	1.54	1.59	2.11	1.63	1.78		1.27119	1.4185	1.65414	0.740385	1.32704	1.09202		0.0434393	-0.0126553	0.216079	0.389615	0.491713	0.942156	-0.138764	-0.526321	-0.490476	-0.572417	-0.118105	-0.36347		PLAC8 family protein (AT1G11380)
48	1	835446	AT5G53650						10.63	9.88	10.13	12.59	9.82	13.3	9.14	15.1	11.26	12.53	9.13	12.27	13.33	15.1		1.24284	1.35438	1.65208	1.11279	1.34392	1.13278		-0.0695074	-0.114347	-0.217876	0.244137	0.323285	0.506407	0.0830652	-0.219455	0.326535	0.237245	0.206994	0.506407		ABC transporter A family protein (AT5G53650)
49	1	821035	AT3G17680						2.29	1.81	1.56	1.95	2.34	1.87	1.63	2.52	2.37	2.1	1.32	1.65	2.3	2.43		1.25	0.799145	1.54601	0.886076	1.25	1.05652		-0.553802	0.0311609	-0.490476	-0.231873	-0.292309	0.138076	0.0495395	-0.79481	0.00628626	-0.124958	-0.472882	0.0856087		Kinase interacting (KIP1-like) family protein (AT3G17680)
50	1	815071	AT2G05230						3.02	3.17	2.57	3.44	4.78	5.84	3.27	7.77	4.29	3.44	6.01	4.53	3.74	4.77		1.33852	1.22176	2.37615	0.801865	0.753744	1.2754		-0.23278	0.662462	0.114742	0.18786	0.95142	1.36337	0.506429	0.992816	0.30849	0.18786	0.584963	0.659441		DNAJ heat shock N-terminal domain-containing protein (AT2G05230)
51	1	822591	AT3G29330						3.61	3.53	3.64	3.8	4.18	4.63	3.46	6.04	3.45	4.86	2.46	3.45	3.3	3.52		1.04396	1.10766	1.74566	1.4087	1.40244	1.06667		0.0119396	0.211504	-0.0612268	0.0740006	0.359013	0.74255	-0.0654025	-0.553341	-0.129533	0.428957	-0.0654025	-0.0364234		zinc finger RNA-binding-like protein (AT3G29330)
52	1	818327	AT2G37510						2.46	1.65	1.35	2.26	2.48	2.45	2.12	3.23	2.29	2.25	1.86	2.66	4.64	3.87		1.67407	0.987903	1.52358	0.982533	1.43011	0.834052		-0.865699	0.0116818	-0.214594	-0.122336	-0.00587657	0.392876	-0.103311	-0.403356	0.915466	-0.128733	0.112768	0.653675		RNA-binding (RRM/RBD/RNP motifs) family protein (AT2G37510)
53	1	818463	AT2G38810						6.75	5.48	4.55	6.44	6.18	6	5.75	9.33	7.42	6.44	4.63	6.68	6.8	6.74		1.41538	0.970874	1.62261	0.867925	1.44276	0.991176		-0.569021	-0.127281	-0.231326	-0.0678268	-0.169925	0.46699	0.136532	-0.543875	0.0106472	-0.0678268	-0.0150394	-0.00213891		histone H2A 8 (HTA8)
54	1	28717802	AT2G07565						4.67	4.05	2.73	2.98	4.13	2.63	3.67	3.37	4.5	3.32	3.12	3.17	2.85	3.13		1.09158	0.636804	0.918256	0.737778	1.01603	1.09825		-0.774522	-0.177281	-0.347642	-0.64811	-0.82836	-0.470674	-0.0534975	-0.581877	-0.712461	-0.492239	-0.55894	-0.57726		Ycf1 domain protein
55	1	831230	AT5G13840						3.48	2.91	2.13	2.31	3.23	1.92	2.57	2.8	2.5	2.74	2.61	2.8	2.87	2.68		1.08451	0.594427	1.08949	1.096	1.0728	0.933798		-0.708234	-0.107553	-0.437319	-0.591194	-0.857981	-0.31366	-0.477159	-0.415037	-0.278037	-0.344911	-0.31366	-0.376854		FIZZY-related 3 (FZR3)
56	1	820457	AT3G12750						1.74	2.2	1.1	1.53	2.11	1.38	1.82	2.47	2.64	2.08	3.23	2.55	2.73	2.98		1.39091	0.654028	1.35714	0.787879	0.789474	1.09158		-0.661584	0.278156	0.0648511	-0.185556	-0.334419	0.505424	0.601451	0.892447	0.649814	0.257496	0.55141	0.776225		zinc transporter 1 precursor (ZIP1)
57	1	842620	AT1G63160						2.56	2.35	1.59	2.4	2.94	1.87	2.61	3.04	2.3	2.6	2.88	2.06	3.7	3.74		1.50943	0.636054	1.16475	1.13043	0.715278	1.01081		-0.687117	0.199672	0.027906	-0.0931094	-0.453106	0.247928	-0.15451	0.169925	0.531381	0.0223678	-0.313499	0.546894		replication factor C 2 (RFC2)
58	1	836755	AT5G66230						4.02	3.08	2.43	2.72	3.97	2.51	3.25	3.92	2.88	2.82	2.62	2.16	3.45	3.2		1.11934	0.632242	1.20615	0.979167	0.824427	0.927536		-0.726239	-0.0180565	-0.306756	-0.563589	-0.679508	-0.0363418	-0.481127	-0.617629	-0.220599	-0.5115	-0.896164	-0.329124		Chalcone-flavanone isomerase family protein (AT5G66230)
59	1	835441	AT5G53590						6.41	6.17	3.27	5.22	5.71	6.29	7.32	6.1	6.54	7.1	14.02	10.67	12.24	11.07		1.59633	1.10158	0.833333	1.08563	0.761056	0.904412		-0.971034	-0.166834	0.191519	-0.296275	-0.0272643	-0.0715151	0.0289663	1.12909	0.933207	0.147495	0.735164	0.788259		SAUR-like auxin-responsive protein family (AT5G53590)
60	1	836269	AT5G61480						3.43	2.55	1.46	2.2	2.69	2.52	2.76	2.67	2.12	1.43	2.08	1.47	2.11	2.55		1.50685	0.936803	0.967391	0.674528	0.706731	1.20853		-1.23224	-0.350602	-0.31354	-0.640705	-0.444785	-0.361369	-0.694144	-0.721625	-0.700966	-1.26219	-1.22239	-0.427711		Leucine-rich repeat protein kinase family protein (PXY)
61	1	843696	AT1G73620						1.77	2.03	1.55	1.76	2.32	2.12	2.64	1.72	2	1.77	2.85	2.65	4.09	4.9		1.13548	0.913793	0.651515	0.885	0.929825	1.19804		-0.191481	0.390375	0.576789	-0.00817393	0.260315	-0.0413408	0.176251	0.687213	1.20835	0	0.582243	1.46903		Pathogenesis-related thaumatin superfamily protein (AT1G73620)
62	1	840976	AT1G43790						2.87	2.7	1.37	2.12	2.52	2.54	2.76	2.07	1.75	1.42	1.09	1.61	1.96	2.18		1.54745	1.00794	0.75	0.811429	1.47706	1.11224		-1.06687	-0.187627	-0.0563825	-0.436986	-0.176222	-0.47142	-0.713696	-1.39672	-0.550197	-1.01516	-0.83399	-0.396723		tracheary element differentiation-related 6 (TED6)
63	1	831479	AT5G01340						3.71	3.61	1.9	2.94	3.64	3.71	3.72	2.41	3.3	3.3	3.53	3.87	5.15	3.96		1.54737	1.01923	0.647849	1	1.09632	0.768932		-0.96542	-0.0274807	0.00388343	-0.335603	0	-0.622386	-0.168953	-0.071751	0.473153	-0.168953	0.0609144	0.0940812		Mitochondrial substrate carrier family protein (mSFC1)
64	1	817399	AT2G28510						7.23	6.71	5.08	7.64	9.29	9.38	9.13	9.68	7.02	5.73	11.86	9.52	11.7	11.21		1.50394	1.00969	1.06024	0.816239	0.802698	0.95812		-0.509167	0.361683	0.336619	0.079577	0.375592	0.421011	-0.0425246	0.714036	0.694441	-0.335461	0.396966	0.632719		Dof-type zinc finger DNA-binding family protein (AT2G28510)
65	1	832365	AT5G23010						126.85	80.14	59.36	98.76	137.5	134.12	136.31	132.09	95.01	82.88	125.31	100.9	173.6	163.75		1.66375	0.975418	0.969041	0.872329	0.805203	0.94326		-1.09556	0.116308	0.103768	-0.361125	0.0804009	0.0583977	-0.416972	-0.017622	0.452643	-0.614028	-0.330197	0.368371		methylthioalkylmalate synthase 1 (MAM1)
66	1	827623	AT4G18890						4.35	3.02	2.49	3.8	4.3	4.76	3.88	4.29	4.05	3.48	4.01	3.94	3.5	3.35		1.5261	1.10698	1.10567	0.859259	0.982544	0.957143		-0.80487	-0.0166787	-0.164959	-0.195016	0.129946	-0.0200378	-0.103093	-0.117413	-0.31366	-0.321928	-0.14282	-0.376854		BES1/BZR1 homolog 3 (BEH3)
67	1	818912	AT2G43100						52.08	35.75	25.3	46.74	56.94	58.62	48.03	51.57	41.72	35.51	55.72	48.29	75.5	73.34		1.84743	1.0295	1.0737	0.851151	0.866655	0.971391		-1.04159	0.128713	-0.116794	-0.156072	0.170664	-0.0141974	-0.31999	0.0974658	0.535747	-0.552504	-0.109005	0.493871		isopropylmalate isomerase 2 (IPMI2)
68	1	835539	AT5G54510						6.66	3.52	1.95	4.49	5.53	6.2	4.81	5.37	2.86	2.42	2.75	2.23	3.52	3.32		2.30256	1.12116	1.11642	0.846154	0.810909	0.943182		-1.77205	-0.268243	-0.469485	-0.568807	-0.103254	-0.3106	-1.21951	-1.27609	-0.919947	-1.46052	-1.57848	-1.00434		Auxin-responsive GH3 family protein (DFL1)
69	1	821508	AT3G19710						89.12	56.31	38.4	68.75	94.85	89.67	81.31	79.18	65.14	61.84	95.51	76.1	152.99	126.72		1.79036	0.945387	0.973804	0.94934	0.796775	0.828289		-1.21464	0.0898985	-0.132316	-0.37439	0.00887617	-0.170613	-0.452206	0.0999026	0.779616	-0.527209	-0.227853	0.507823		branched-chain aminotransferase4 (BCAT4)
70	1	844173	AT1G78370						218.81	148.5	102.26	176.16	225.53	239.82	204.46	223.55	185.06	165.94	219.1	193.46	298.35	289.89		1.72267	1.06336	1.09337	0.896682	0.882976	0.971644		-1.09744	0.0436407	-0.09786	-0.312792	0.132273	0.0309189	-0.241686	0.00191081	0.447327	-0.399017	-0.177643	0.405827		glutathione S-transferase TAU 20 (GSTU20)
71	1	831270	AT5G14200						88.83	63.15	41.58	71.4	91.89	91.02	84.11	86.46	76.95	64.96	98.22	79.55	121.11	123.93		1.71717	0.990532	1.02794	0.844185	0.809917	1.02328		-1.09516	0.0488609	-0.0787697	-0.315123	0.0351366	-0.0390142	-0.207126	0.14497	0.447199	-0.451495	-0.159185	0.480407		isopropylmalate dehydrogenase 1 (IMD1)
72	1	820172	AT3G10110						3.47	2.97	2.22	3.34	3.52	3.73	3.78	4.18	3.82	3.57	3.44	3.57	8	6.35		1.5045	1.05966	1.10582	0.934555	1.03779	0.79375		-0.644376	0.0206398	0.123451	-0.0550876	0.10424	0.268567	0.138637	-0.0125271	1.20506	0.0409884	0.0409884	0.871821		Mitochondrial import inner membrane translocase subunit Tim17/Tim22/Tim23 family protein (MEE67)
73	1	832941	AT5G28490						21.07	13.14	9.16	14.23	16.79	18.48	19.24	21.49	14.02	11.33	12.14	16.5	24.02	20.51		1.55349	1.10066	1.11694	0.808131	1.35914	0.853872		-1.20177	-0.327588	-0.131082	-0.566255	-0.189226	0.0284752	-0.587704	-0.795422	0.189046	-0.895042	-0.352724	-0.0388628		LIGHT-DEPENDENT SHORT HYPOCOTYLS-like protein (DUF640) (LSH1)
74	1	817256	AT2G27140						2.23	2.01	1.42	2.23	2.23	2.53	2.23	2.46	2.31	1.6	2.58	2.09	2.89	2.08		1.57042	1.13453	1.10314	0.692641	0.810078	0.719723		-0.651153	0	0	0	0.182094	0.141615	0.0508491	0.210327	0.374026	-0.478972	-0.0935408	-0.10046		HSP20-like chaperones superfamily protein (AT2G27140)
75	1	819276	AT2G46640						8.96	6.66	4.8	7.3	7.09	8.98	7.57	9.37	7.18	7.52	6.33	5.66	7.73	9.83		1.52083	1.26657	1.23778	1.04735	0.894155	1.27167		-0.900464	-0.337713	-0.243205	-0.295602	0.00321671	0.0645503	-0.319515	-0.501293	-0.21303	-0.252766	-0.662697	0.133693		NAD-dependent protein deacetylase HST1-like protein (AT2G46640)
76	1	825481	AT3G63060						0.6	0.53	0.45	0.67	1.38	0.86	1.35	1.27	6.6	6.57	6.11	4.35	12.91	12.79		1.48889	0.623188	0.940741	0.995455	0.711948	0.990705		-0.415037	1.20163	1.16993	0.159199	0.519374	1.08179	3.45943	3.34814	4.42738	3.45286	2.85798	4.41391		EID1-like 3 (EDL3)
77	1	841644	AT1G52140						2.94	2.19	1.29	2.97	3.38	2.96	4.04	4.17	1.23	0.95	1.89	1.83	2.06	1.73		2.30233	0.87574	1.03218	0.772358	0.968254	0.839806		-1.18845	0.201207	0.458539	0.0146468	0.00978102	0.504231	-1.25716	-0.63743	-0.513172	-1.62982	-0.683973	-0.765044		Avr9/Cf-9 rapidly elicited protein (AT1G52140)
78	1	841044	AT1G44800						5.26	6.19	3.44	6.12	7.11	5.79	7.74	7.91	4.39	4.28	4.39	3.43	5.73	5.18		1.77907	0.814346	1.02196	0.974943	0.781321	0.904014		-0.612654	0.434787	0.557271	0.218469	0.138501	0.588615	-0.260842	-0.260842	0.123472	-0.297452	-0.616854	-0.0221107		nodulin MtN21 /EamA-like transporter family protein (SIAR1)
79	1	832873	AT5G28030						6.57	6.15	4.29	6.69	6.91	6.25	7.22	7.61	5.6	6.29	11.46	8.31	10.31	11.95		1.55944	0.904486	1.05402	1.12321	0.725131	1.15907		-0.614916	0.0727923	0.136105	0.0261128	-0.0720372	0.212003	-0.230467	0.802642	0.650079	-0.0628334	0.338955	0.863045		L-cysteine desulfhydrase 1 (DES1)
80	1	839460	AT1G04635						2.3	1.81	0.87	2.05	2.42	1.75	2.14	2.19	1.81	1.73	1.74	1.84	3.88	2.89		2.35632	0.72314	1.02336	0.955801	1.05747	0.744845		-1.40255	0.0733732	-0.104023	-0.16601	-0.394279	-0.070703	-0.345644	-0.402547	0.754423	-0.410862	-0.321928	0.329436		ribonuclease P family protein / Rpp14 family protein (EMB1687)
81	1	832366	AT5G23020						3.32	3.42	2.37	4.32	5.65	4.07	4.79	4.22	2.8	2.65	2.99	2.42	1.9	2.33		1.82278	0.720354	0.881002	0.946429	0.809365	1.22632		-0.486296	0.767068	0.528842	0.379848	0.293846	0.34606	-0.245756	-0.151038	-0.805184	-0.325191	-0.456176	-0.510853		2-isopropylmalate synthase 2 (IMS2)
82	1	3768574	AT2G36120						9.61	7.09	4.13	7.77	7.04	7.96	7.29	9.62	7.82	6.42	5.12	4.3	7.3	7.88		1.88136	1.13068	1.31962	0.820972	0.839844	1.07945		-1.21839	-0.448961	-0.398618	-0.306622	-0.271768	0.00150046	-0.297368	-0.908393	-0.39664	-0.581963	-1.1602	-0.286341		Glycine-rich protein family (DOT1)
83	1	836529	AT5G64080						8.72	7.83	5.78	8.89	7.79	9.07	8.32	10.83	8.43	6.72	7.37	7.29	12.2	11.34		1.53806	1.16431	1.30168	0.797153	0.989145	0.929508		-0.593259	-0.162705	-0.0677446	0.0278553	0.0567744	0.312633	-0.0487955	-0.242664	0.484481	-0.375867	-0.258409	0.379021		Bifunctional inhibitor/lipid-transfer protein/seed storage 2S albumin superfamily protein (XYP1)
84	1	829029	AT4G29080						12.49	9.73	5.35	8.87	7.3	10.36	9.36	11.01	9.62	6.57	7.68	5.89	8.13	8.39		1.65794	1.41918	1.17628	0.682952	0.766927	1.03198		-1.22316	-0.774805	-0.416193	-0.493767	-0.269749	-0.181959	-0.376665	-0.701595	-0.619446	-0.926808	-1.08443	-0.574031		phytochrome-associated protein 2 (PAP2)
85	1	842545	AT1G62480						316.22	265.93	145.61	275.77	195.92	274.44	253.31	336.06	230.1	190.95	159.64	211.79	208.34	247.33		1.89389	1.40078	1.32667	0.829857	1.32667	1.18715		-1.11882	-0.690664	-0.320025	-0.197463	-0.204438	0.0877902	-0.458668	-0.986106	-0.601989	-0.727734	-0.578294	-0.354491		Vacuolar calcium-binding protein-like protein (AT1G62480)
86	1	843555	AT1G72230						8.19	7.67	3.73	7.13	4.55	7.31	7.25	11	8.33	6.31	5.71	5.71	7.85	10.24		1.91153	1.60659	1.51724	0.757503	1	1.30446		-1.13469	-0.847997	-0.175882	-0.199961	-0.163992	0.425568	0.024453	-0.520373	-0.0611708	-0.376223	-0.520373	0.32228		Cupredoxin superfamily protein (AT1G72230)
87	1	814744	AT2G02130						35.79	40.4	22.56	41.72	35.46	41.21	48.15	53.84	40.27	32.43	32.98	35.6	44.66	48.74		1.84929	1.16215	1.11817	0.805314	1.07944	1.09136		-0.665789	-0.013364	0.427979	0.221183	0.203438	0.589122	0.170149	-0.117965	0.319427	-0.142228	-0.0076793	0.44555		low-molecular-weight cysteine-rich 68 (LCR68)
88	1	830400	AT5G05180						4.07	3.69	1.89	3.63	2.66	3.76	3.98	4.66	2.9	2.31	2.67	2.77	4.11	4.76		1.92063	1.41353	1.17085	0.796552	1.03745	1.15815		-1.10664	-0.613603	-0.0322604	-0.165059	-0.114296	0.195301	-0.488976	-0.608189	0.0141096	-0.817136	-0.555143	0.225933		myosin heavy chain, striated protein (AT5G05180)
89	1	839318	AT1G01900						2.14	2.17	1.31	2.25	1.89	2.07	2.64	2.52	2.1	1.43	2.23	2.04	2.14	2.2		1.71756	1.09524	0.954545	0.680952	0.914798	1.02804		-0.708044	-0.179225	0.302927	0.0723142	-0.04798	0.235813	-0.0272215	0.0594329	0	-0.581596	-0.0690416	0.0398927		subtilase family protein (SBTI1.1)
90	1	844014	AT1G76800						3.61	3.84	1.78	3.46	3.47	3.65	4.66	4.84	3.08	2.41	3.29	2.76	3.3	4.29		1.94382	1.05187	1.03863	0.782468	0.838906	1.3		-1.02012	-0.0570632	0.368331	-0.0612268	0.0158976	0.423008	-0.229068	-0.133911	-0.129533	-0.582966	-0.387331	0.248979		Vacuolar iron transporter (VIT) family protein (AT1G76800)
91	1	816641	AT2G21060						3.64	4.17	2.34	3.91	3.5	3.17	4.39	4.53	4.59	3.67	4.78	3.74	4.35	4.31		1.67094	0.905714	1.03189	0.799564	0.782427	0.990805		-0.63743	-0.0565835	0.270282	0.10323	-0.199456	0.315573	0.334556	0.393072	0.257077	0.0118416	0.0390998	0.243749		glycine-rich protein 2B (GRP2B)
92	1	820547	AT3G13450						3.79	4.08	2.4	3.79	3.5	3.82	3.98	4.27	4.61	4.81	3.12	3.08	3.06	3.39		1.57917	1.09143	1.07286	1.04338	0.987179	1.10784		-0.659163	-0.114843	0.0705706	0	0.0113748	0.172038	0.282569	-0.280652	-0.308666	0.343839	-0.299267	-0.160913		Transketolase family protein (DIN4)
93	1	838677	AT1G20850						4.98	6.52	3.27	5.67	5.21	5.2	5.77	6.66	6.97	4.66	5.68	4.34	5.6	5.87		1.73394	0.998081	1.15425	0.66858	0.764085	1.04821		-0.606855	0.0651376	0.212426	0.187203	0.0623659	0.419376	0.485013	0.189745	0.169281	-0.0958158	-0.198451	0.237215		xylem cysteine peptidase 2 (XCP2)
94	1	828252	AT4G21650						11.54	7	3.61	6.48	6.22	5.91	6.93	7.3	6.02	4.2	4.27	3.76	7.81	8.19		1.79501	0.950161	1.05339	0.697674	0.880562	1.04866		-1.67657	-0.891657	-0.735716	-0.832578	-0.965413	-0.660675	-0.938808	-1.43434	-0.563249	-1.45818	-1.61784	-0.494708		Subtilase family protein (AT4G21650)
95	1	818553	AT2G39700						11.22	8.92	5.18	9.51	9.73	8.55	7.67	8.33	12.45	9.05	15.81	12.07	21.51	23.44		1.83591	0.878726	1.08605	0.726908	0.763441	1.08973		-1.11505	-0.205561	-0.548774	-0.238555	-0.392076	-0.429684	0.150073	0.494765	0.938935	-0.310083	0.105353	1.0629		expansin A4 (EXPA4)
96	1	3771399	AT5G42146						2.17	3.2	1.38	2.98	3.46	2.34	2.3	2.55	5.57	5.95	7.08	6.63	3.81	4.32		2.15942	0.676301	1.1087	1.06822	0.936441	1.13386		-0.653027	0.673077	0.0839388	0.457617	0.108813	0.232802	1.35998	1.70605	0.812096	1.45519	1.61131	0.993336		transmembrane protein (AT5G42146)
97	1	820811	AT3G15680						7.87	7.98	4.12	6.18	6.53	6.29	5.79	6.73	7.94	6.15	7.88	6.61	7.63	8.98		1.5	0.963247	1.16235	0.774559	0.838832	1.17693		-0.933719	-0.269281	-0.4428	-0.348757	-0.323304	-0.225757	0.0127754	0.00183199	-0.0446806	-0.355777	-0.251713	0.190352		Ran BP2/NZF zinc finger-like superfamily protein (AT3G15680)
98	1	836015	AT5G58980						2.82	2.98	1.69	2.57	2.68	2.2	2.27	2.75	2.42	2.57	2.95	2.76	2.44	2.62		1.52071	0.820896	1.21145	1.06198	0.935593	1.07377		-0.738672	-0.0734622	-0.313003	-0.133927	-0.358192	-0.0362635	-0.220688	0.0650198	-0.208814	-0.133927	-0.0310269	-0.106128		Neutral/alkaline non-lysosomal ceramidase (AT5G58980)
99	1	816993	AT2G24570						5.67	5.29	2.69	5.48	4.7	5.03	4.3	4.64	6.97	6.47	8.39	6.13	6.1	6.6		2.03717	1.07021	1.07907	0.928264	0.730632	1.08197		-1.07574	-0.270688	-0.399012	-0.0491728	-0.17279	-0.289224	0.29781	0.565322	0.105461	0.190417	0.112538	0.219117		WRKY DNA-binding protein 17 (WRKY17)
100	1	843115	AT1G67870						113.83	146.77	85.06	133.83	145.69	148.7	126.07	146.51	175.79	168.33	195.48	157.63	143.89	161.73		1.57336	1.02066	1.16213	0.957563	0.806374	1.12398		-0.420328	0.356021	0.147344	0.233521	0.385524	0.364118	0.626972	0.78014	0.338086	0.564411	0.469661	0.506706		glycine-rich protein (AT1G67870)
101	1	828009	AT4G00780						39.38	44.75	25.19	40.21	40.38	42.63	34.11	41.04	46.12	46.68	46.4	36.56	22.53	29.3		1.59627	1.05572	1.20317	1.01214	0.787931	1.30049		-0.644612	0.0361778	-0.207268	0.0300912	0.114406	0.0595676	0.227929	0.236662	-0.805616	0.245341	-0.107197	-0.426562		TRAF-like family protein (AT4G00780)
102	1	827728	AT4G19840						36.97	38.6	22.66	34.52	35.28	36.66	31.65	35.59	38.79	36.43	45.15	32.28	29.05	34.21		1.52339	1.03912	1.12449	0.93916	0.71495	1.17762		-0.706207	-0.0675045	-0.22415	-0.0989226	-0.0121483	-0.0548831	0.0693297	0.288371	-0.347817	-0.021228	-0.195714	-0.111937		phloem protein 2-A1 (PP2-A1)
103	1	844285	AT1G79470						2.68	2.62	1.99	3.08	2.96	3.06	2.66	2.97	2.63	2.41	2.62	2.1	3.71	4.16		1.54774	1.03378	1.11654	0.91635	0.801527	1.12129		-0.429465	0.143364	-0.0108068	0.200697	0.191299	0.14823	-0.0271702	-0.0326662	0.469186	-0.1532	-0.351844	0.634351		Aldolase-type TIM barrel family protein (AT1G79470)
104	1	828506	AT4G24060						4.13	3.59	2.04	3.36	4.18	3.85	3.16	4.07	3.5	2.74	5.46	3.89	4.25	3.93		1.64706	0.921053	1.28797	0.782857	0.712454	0.924706		-1.01757	0.0173612	-0.386217	-0.297681	-0.101283	-0.021113	-0.238787	0.402759	0.0413211	-0.591966	-0.0863716	-0.0716125		Dof-type zinc finger DNA-binding family protein (AT4G24060)
105	1	827264	AT4G15830						3.3	2.43	1.4	2.73	3.1	2.84	2.4	2.91	2.31	2.18	2.19	1.95	3.19	3		1.95	0.916129	1.2125	0.943723	0.890411	0.940439		-1.23704	-0.0901978	-0.459432	-0.273565	-0.216575	-0.181447	-0.514573	-0.591535	-0.0489096	-0.598138	-0.758992	-0.137504		ARM repeat superfamily protein (AT4G15830)
106	1	831631	AT5G17650						3.1	3.03	1.64	3.07	3.8	3.07	2.9	3.25	3.87	3.44	6.12	4.2	4.07	3.73		1.87195	0.807895	1.12069	0.888889	0.686275	0.916462		-0.918572	0.293731	-0.0962153	-0.0140296	-0.0140296	0.0681715	0.320065	0.981263	0.392761	0.15014	0.438121	0.266907		glycine/proline-rich protein (AT5G17650)
107	1	841110	AT1G46264						2.58	2.12	1.17	2.13	2.4	1.95	1.69	2.37	2.68	2.51	2.98	3.18	3.15	3.74		1.82051	0.8125	1.40237	0.936567	1.06711	1.1873		-1.14086	-0.104337	-0.610348	-0.276518	-0.403897	-0.122484	0.0548619	0.207941	0.287981	-0.0396837	0.301656	0.535667		heat shock transcription factor B4 (HSFB4)
108	1	819742	AT3G05730						23.27	13.99	10.71	17.43	16.63	15.17	13.66	17.74	13.09	11.99	10.65	11.99	8.69	10.26		1.62745	0.912207	1.29868	0.915966	1.12582	1.18067		-1.11951	-0.484683	-0.768514	-0.416899	-0.61725	-0.391465	-0.830006	-1.12762	-1.42104	-0.95664	-0.95664	-1.18144		defensin-like protein (AT3G05730)
109	1	835161	AT5G50890						2.41	2.39	1.46	2.76	2.79	2.53	1.95	2.96	2.23	2.17	2.15	2.14	2.01	2.21		1.89041	0.90681	1.51795	0.973094	0.995349	1.0995		-0.723065	0.211232	-0.305559	0.195635	0.0701042	0.296564	-0.111989	-0.164696	-0.261838	-0.151338	-0.171422	-0.124987		alpha/beta-Hydrolases superfamily protein (AT5G50890)
110	1	817430	AT2G28810						4.94	4.9	2.84	4.55	4.93	4.85	4.9	5.54	5.04	4.12	5.86	5.1	6.52	6.69		1.60211	0.983773	1.13061	0.81746	0.870307	1.02607		-0.79862	-0.0029234	-0.0117293	-0.118644	-0.0265263	0.165375	0.0289127	0.24639	0.400361	-0.261867	0.0459862	0.437495		Dof-type zinc finger DNA-binding family protein (AT2G28810)
111	1	827989	AT4G00880						13.81	15.49	8.77	15.67	16.22	16.3	15.78	18.72	15.97	16.64	21.83	15.68	17.05	18.59		1.78677	1.00493	1.18631	1.04195	0.718278	1.09032		-0.655065	0.23206	0.192384	0.182292	0.239159	0.438867	0.209651	0.660599	0.304058	0.268942	0.183212	0.428813		SAUR-like auxin-responsive protein family (AT4G00880)
112	1	842744	AT1G64370						88.38	106.1	66.72	100.37	101.87	115.03	97.23	115.45	119.78	129.14	141.43	111.71	107.84	123.12		1.50435	1.12918	1.18739	1.07814	0.789861	1.14169		-0.405601	0.204937	0.137682	0.183536	0.380218	0.385476	0.438595	0.678296	0.287101	0.547144	0.337967	0.478273		filaggrin-like protein (AT1G64370)
113	1	814730	AT2G01990						2.87	3.26	1.65	3.12	3.12	3.41	2.99	3.45	2.47	1.91	1.79	2.06	2.92	2.87		1.89091	1.09295	1.15385	0.773279	1.15084	0.982877		-0.798585	0.120495	0.0590947	0.120495	0.248721	0.265546	-0.21654	-0.681091	0.0249176	-0.587478	-0.478406	0		XRI1-like protein (AT2G01990)
114	1	843987	AT1G76540						5.99	5.36	2.98	4.64	4.85	5.28	4.51	6.23	4.88	4.31	3.92	4.12	5.84	5.44		1.55705	1.08866	1.38137	0.883197	1.05102	0.931507		-1.00724	-0.304571	-0.409429	-0.368431	-0.182018	0.0566762	-0.295675	-0.611702	-0.0365876	-0.474868	-0.539912	-0.138949		cyclin-dependent kinase B2;1 (CDKB2;1)
115	1	824788	AT3G56220						2.33	2.56	1.38	2.11	2.66	2.89	2.49	3.17	1.8	1.68	3.14	4.55	3.22	3		1.52899	1.08647	1.27309	0.933333	1.44904	0.931677		-0.755662	0.191096	0.0958158	-0.143087	0.31074	0.444153	-0.372333	0.430435	0.466731	-0.471869	0.965537	0.364633		transcription regulator (AT3G56220)
116	1	842553	AT1G62560						45.77	35.79	22.04	34.65	36.41	39.97	31.5	35.16	37.8	33.05	43	35.12	47.21	61.58		1.57214	1.09778	1.11619	0.874339	0.816744	1.30438		-1.05428	-0.330068	-0.53905	-0.401547	-0.195485	-0.380467	-0.276016	-0.0900656	0.0446902	-0.469752	-0.382109	0.42806		flavin-monooxygenase glucosinolate S-oxygenase 3 (FMO GS-OX3)
117	1	832831	AT5G27690						4.42	4.33	2.73	4.5	4.44	5.61	4.14	4.57	4.42	3.46	4.33	4.57	3.7	3.6		1.64835	1.26351	1.10386	0.782805	1.05543	0.972973		-0.695145	0.00651331	-0.0944156	0.0258786	0.343954	0.0481478	0	-0.0296793	-0.256521	-0.353274	0.0481478	-0.296049		Heavy metal transport/detoxification superfamily protein (AT5G27690)
118	1	817341	AT2G27970						7.57	6.07	4.37	6.63	5.85	7.6	5.32	7.7	8.35	6.72	6.65	6.29	8.37	7.99		1.51716	1.29915	1.44737	0.80479	0.945865	0.9546		-0.79266	-0.371857	-0.508867	-0.191284	0.00570612	0.0245651	0.141483	-0.186939	0.144934	-0.171832	-0.267233	0.0779022		CDK-subunit 2 (CKS2)
119	1	820013	AT3G08660						2.89	2.18	1.37	2.26	2.25	2.78	2.02	2.64	2.13	1.95	2.06	1.68	1.93	2.5		1.64964	1.23556	1.30693	0.915493	0.815534	1.29534		-1.07689	-0.361144	-0.516714	-0.354747	-0.0559846	-0.130532	-0.440216	-0.488425	-0.582469	-0.567595	-0.782608	-0.209141		Phototropic-responsive NPH3 family protein (AT3G08660)
120	1	820807	AT3G17950						5.56	4.05	2.64	4.66	3.9	5.18	3.81	4.77	3.19	2.91	2.2	2.47	2.67	3.42		1.76515	1.32821	1.25197	0.912226	1.12273	1.2809		-1.07455	-0.511611	-0.545294	-0.254755	-0.102133	-0.221096	-0.801528	-1.33758	-1.05825	-0.934066	-1.17057	-0.701089		transmembrane protein (AT3G17950)
121	2	837257	AT1G07450						1.83	2.22	2.86	1.77	2.14	2.97	3.01	2.88	2.73	2.04	1.63	1.57	0.87	1.2		0.618881	1.38785	0.956811	0.747253	0.96319	1.37931		0.644171	0.225767	0.71792	-0.0480943	0.698619	0.654225	0.577057	-0.166972	-1.07276	0.156726	-0.221079	-0.608809		NAD (P)-binding Rossmann-fold superfamily protein (AT1G07450)
122	2	818578	AT2G39910						3.21	3.8	3.03	2.73	2.85	4.33	4.44	4.57	3.42	3.19	2.32	2.3	3.23	3.23		0.90099	1.5193	1.02928	0.932749	0.991379	1		-0.0832555	-0.171611	0.467986	-0.233672	0.431794	0.509621	0.091423	-0.468448	0.00896087	-0.00901687	-0.480939	0.00896087		ARM repeat superfamily protein (AT2G39910)
123	2	818857	AT2G42570						2.98	2.7	2.83	2.58	2.28	3.46	2.99	3.04	1.89	2.41	1.84	2.16	2.62	2.68		0.911661	1.51754	1.01672	1.27513	1.17391	1.0229		-0.0745103	-0.386279	0.00483315	-0.207941	0.21546	0.028759	-0.656926	-0.695607	-0.185746	-0.306279	-0.464281	-0.153079		TRICHOME BIREFRINGENCE-LIKE 39 (TBL39)
124	2	827957	AT4G01790						2.64	2.12	1.93	1.38	1.38	2.4	1.94	1.97	2.05	2.48	1.87	2.08	3.4	2.34		0.715026	1.73913	1.01546	1.20976	1.1123	0.688235		-0.451937	-0.93587	-0.444481	-0.93587	-0.137504	-0.422342	-0.364914	-0.4975	0.364997	-0.0901978	-0.343954	-0.174029		Ribosomal protein L7Ae/L30e/S12e/Gadd45 family protein (AT4G01790)
125	2	5008183	AT4G35783						3.71	4.78	6.39	4.37	2.97	4.78	2.9	3.53	3.56	3.88	2.41	3.32	1.74	1.9		0.683881	1.60943	1.21724	1.08989	1.37759	1.09195		0.784397	-0.320956	-0.355366	0.236214	0.365591	-0.071751	-0.0595419	-0.622386	-1.09233	0.0646375	-0.160236	-0.96542		ROTUNDIFOLIA like 6 (RTFL6)
126	2	831839	AT5G03440						4.12	3.16	3.79	3.22	2.38	4.02	2.07	3.16	3.55	4.05	3.31	3.32	3.19	2.86		0.849604	1.68908	1.52657	1.14085	1.00302	0.896552		-0.120446	-0.791683	-0.993014	-0.355584	-0.0354488	-0.38272	-0.214825	-0.315813	-0.369088	-0.0247224	-0.311461	-0.526629		zinc finger protein (AT5G03440)
127	2	838635	AT1G20470						7.79	8.99	10.16	9.75	6.05	9.29	6.04	9.26	8.11	7.84	5.15	7.23	6.02	7.58		0.959646	1.53554	1.53311	0.966708	1.40388	1.25914		0.383205	-0.364688	-0.367075	0.323779	0.254055	0.249389	0.0580786	-0.597051	-0.37186	0.00923033	-0.107628	-0.0394255		SAUR-like auxin-responsive protein family (AT1G20470)
128	2	816598	AT2G20700						5.71	4.46	4.49	3.96	2.32	3.98	3.01	3.88	4.12	3.41	1.79	2.38	2.65	3.15		0.88196	1.71552	1.28904	0.82767	1.32961	1.18868		-0.346775	-1.29937	-0.923727	-0.52799	-0.520722	-0.557434	-0.470846	-1.67353	-1.1075	-0.743719	-1.26253	-0.858139		LORELEI-LIKE-GPI ANCHORED PROTEIN 2 (LLG2)
129	2	816280	AT2G17710						2.95	2.67	2.64	2.43	1.34	2.69	2.6	2.45	1.78	2.11	1.29	1.12	1.24	1.15		0.920455	2.00746	0.942308	1.18539	0.868217	0.927419		-0.160177	-1.13848	-0.182203	-0.279759	-0.133109	-0.267933	-0.728838	-1.19334	-1.25037	-0.483472	-1.39722	-1.35908		Big1 (AT2G17710)
130	2	820579	AT3G13700						2.73	2.71	2.69	2.55	1.55	2.44	2.78	2.42	2.24	1.96	2.04	1.83	2.04	1.63		0.947955	1.57419	0.870504	0.875	0.897059	0.79902		-0.0212948	-0.816633	0.0261839	-0.0984037	-0.16202	-0.173894	-0.285402	-0.420332	-0.420332	-0.478047	-0.577057	-0.744029		RNA-binding (RRM/RBD/RNP motifs) family protein (AT3G13700)
131	2	833957	AT5G39610						1.91	2.93	3.47	3.12	2.25	3.4	2.8	1.95	0.88	0.94	1.17	1.15	2.98	2.03		0.899135	1.51111	0.696429	1.06818	0.982906	0.681208		0.861363	0.236352	0.551854	0.707973	0.831962	0.0299015	-1.118	-0.707064	0.64174	-1.02284	-0.731939	0.0879071		NAC domain containing protein 6 (NAC6)
132	2	835896	AT5G57860						10.83	9.5	8.45	9.56	6.04	9.99	8.48	8.55	10.12	10.95	8.43	11.68	9.99	10.71		1.13136	1.65397	1.00825	1.08202	1.38553	1.07207		-0.35801	-0.842413	-0.352897	-0.179951	-0.116477	-0.341037	-0.097824	-0.361429	-0.116477	0.0158976	0.109007	-0.0160748		Ubiquitin-like superfamily protein (AT5G57860)
133	2	28721172	SAUR24						28.92	31.24	33.74	36.64	23.57	36.41	28.25	30.13	41.93	41.52	81.85	109.25	91.72	103.12		1.08595	1.54476	1.06655	0.990222	1.33476	1.12429		0.222392	-0.295116	-0.0338167	0.341352	0.332267	0.0591331	0.535915	1.50091	1.66517	0.521739	1.91749	1.83418		SAUR-like auxin-responsive protein family
134	2	842286	AT1G59920						8.84	7.01	7.39	7.37	5.55	9.62	7.02	5.7	6.32	7.45	6.14	5.98	5.52	4.63		0.997294	1.73333	0.811966	1.1788	0.973941	0.838768		-0.258472	-0.671559	-0.332575	-0.262382	0.121991	-0.633084	-0.484122	-0.525808	-0.679378	-0.246806	-0.563901	-0.933034		MADS-box family protein (AT1G59920)
135	2	842873	AT1G65620						8.16	6.17	4.91	5.5	4.31	7.08	5.02	5.05	5.48	5.06	4.74	5.14	8.36	5.72		1.12016	1.64269	1.00598	0.923358	1.08439	0.684211		-0.732846	-0.920881	-0.700882	-0.569138	-0.20482	-0.692286	-0.574393	-0.783682	0.0349338	-0.689432	-0.666801	-0.512554		Lateral organ boundaries (LOB) domain family protein (AS2)
136	2	830089	AT4G39340						1.47	2.07	2.23	0.88	1	0.44	0.49	1.22	6.4	4.9	6.87	9.14	4.17	5.97		0.394619	0.44	2.4898	0.765625	1.33042	1.43165		0.601228	-0.555816	-1.58496	-0.740241	-1.74024	-0.268935	2.12226	2.22449	1.50423	1.73697	2.63638	2.02191		Egg cell-secreted-like protein (DUF1278) (EC1.4)
137	3	821123	AT3G03830						3.46	2.54	1.82	2.21	1.22	0.54	0.42	0.67	1.63	1.31	4.25	5.95	5.03	6.29		1.21429	0.442623	1.59524	0.803681	1.4	1.2505		-0.926834	-1.50389	-3.04231	-0.646726	-2.67974	-2.36854	-1.0859	0.296691	0.539786	-1.40121	0.782118	0.862288		SAUR-like auxin-responsive protein family (SAUR28)
138	3	834190	AT5G41850						3.79	3.63	2.37	2.7	2.28	1.88	1.61	2.46	2.66	2.95	2.37	3.15	2.74	3.11		1.13924	0.824561	1.52795	1.10902	1.32911	1.13504		-0.677311	-0.733164	-1.23514	-0.489238	-1.01147	-0.62354	-0.510772	-0.677311	-0.468022	-0.361483	-0.266846	-0.285283		alpha/beta-Hydrolases superfamily protein (AT5G41850)
139	3	844258	AT1G79170						3.98	2.6	3.74	4.86	2.6	2.03	1.15	2.85	4.44	4.85	3.98	3.65	4.88	6.37		1.29947	0.780769	2.47826	1.09234	0.917085	1.30533		-0.0897302	-0.614257	-1.79113	0.288188	-0.971289	-0.481807	0.157791	0	0.294113	0.285216	-0.124872	0.678525		transmembrane protein (AT1G79170)
140	3	820455	AT3G12730						2.35	2.87	2.25	2.77	2.63	2.48	1.91	3	2.99	4.31	4.2	2.97	3.67	3.63		1.23111	0.942966	1.57068	1.44147	0.707143	0.989101		-0.0627358	0.162402	-0.299088	0.237225	0.0776794	0.352302	0.347485	0.837729	0.643119	0.875027	0.337802	0.627309		Homeodomain-like superfamily protein (AT3G12730)
141	3	827731	AT4G03500						2.64	2.35	2.41	2.69	2.68	2.35	1.68	2.53	2.67	1.9	1.9	2.24	2.23	3.15		1.11618	0.876866	1.50595	0.71161	1.17895	1.41256		-0.131505	0.0216951	-0.652077	0.0270682	-0.167877	-0.0614005	0.0163018	-0.474539	-0.243494	-0.474539	-0.237039	0.254814		Ankyrin repeat family protein (AT4G03500)
142	3	828618	AT4G25150						2.85	1.75	1.48	1.68	1.64	1.3	0.79	1.48	2.2	2.4	2.08	2.23	3.12	3.13		1.13514	0.792683	1.87342	1.09091	1.07212	1.00321		-0.945365	-0.797266	-1.85104	-0.762501	-1.13245	-0.945365	-0.373458	-0.454378	0.130584	-0.247928	-0.353918	0.135201		HAD superfamily, subfamily IIIB acid phosphatase (AT4G25150)
143	3	842287	AT1G59930						7.21	6.49	5.44	5.73	4.94	7.52	3.87	5.14	4.88	5.22	3.49	3.31	1.75	1.46		1.05331	1.52227	1.32817	1.06967	0.948424	0.834286		-0.406393	-0.545488	-0.897666	-0.331464	0.0607334	-0.488231	-0.563118	-1.04677	-2.04264	-0.465949	-1.12317	-2.30403		MADS-box family protein (AT1G59930)
144	3	830964	AT5G10970						2.52	3.02	2.56	2.63	2.79	3.48	1.56	2.44	1.3	1.78	1.82	2.28	3.59	4.41		1.02734	1.24731	1.5641	1.36923	1.25275	1.22841		0.0227201	0.146841	-0.691878	0.0616391	0.465664	-0.0465426	-0.954912	-0.469485	0.51056	-0.501546	-0.14439	0.807355		C2H2 and C2HC zinc fingers superfamily protein (AT5G10970)
145	3	820261	AT3G10910						1.8	1.74	1.68	1.73	1.46	1.85	1.08	1.65	1.63	1.64	1.75	2.42	3.73	4.35		1.02976	1.26712	1.52778	1.00613	1.38286	1.16622		-0.0995357	-0.302029	-0.736966	-0.0572249	0.0395284	-0.125531	-0.143125	-0.040642	1.05118	-0.134301	0.42701	1.27302		RING/U-box superfamily protein (AT3G10910)
146	3	827148	AT4G14905						5.13	4.62	3.82	4.37	3.93	4.44	2.88	4.35	5.65	5.45	4.15	4.1	4.9	4.74		1.14398	1.12977	1.51042	0.964602	0.987952	0.967347		-0.425386	-0.38443	-0.83289	-0.231326	-0.208399	-0.237943	0.139292	-0.305847	-0.0661771	0.0872974	-0.323335	-0.114072		Galactose oxidase/kelch repeat superfamily protein (AT4G14905)
147	3	818974	AT2G43720						2.39	2.17	2.36	2.83	2.3	2.94	1.57	2.58	2.46	3.38	1.67	2.49	2.25	2.39		1.19915	1.27826	1.64331	1.37398	1.49102	1.06222		-0.0182238	-0.0553768	-0.606246	0.243791	0.298806	0.11036	0.0416477	-0.517163	-0.0870856	0.500013	0.0591351	0		FAM136A-like protein (DUF842) (AT2G43720)
148	3	818396	AT2G38180						8.37	8.89	6.26	10.14	8.09	12.63	5.84	8.92	4.93	4.09	2.89	4.28	3.9	4.4		1.61981	1.56119	1.5274	0.829615	1.48097	1.12821		-0.419065	-0.0490879	-0.519259	0.276758	0.593555	0.0918161	-0.76364	-1.53416	-1.10175	-1.03313	-0.967617	-0.927724		SGNH hydrolase-type esterase superfamily protein (AT2G38180)
149	3	835464	AT5G53830						4.08	2.91	2.14	3.78	3.15	4.89	2.25	3.16	2.97	2.78	2.57	1.79	2.15	1.95		1.76636	1.55238	1.40444	0.936027	0.696498	0.906977		-0.930958	-0.373217	-0.858644	-0.110183	0.261265	-0.368645	-0.458106	-0.666801	-0.924232	-0.553484	-1.18861	-1.0651		VQ motif-containing protein (AT5G53830)
150	3	819139	AT2G45310						4.13	6.39	3.68	2.92	3.77	4.24	2.36	3.79	5.74	4.6	6.58	7.23	8.89	7.81		0.793478	1.12467	1.60593	0.801394	1.09878	0.878515		-0.166436	-0.131577	-0.807355	-0.500173	0.0379225	-0.123944	0.474909	0.671946	1.10604	0.155492	0.807854	0.919181		UDP-D-glucuronate 4-epimerase 4 (GAE4)
151	3	821429	AT3G18960						2.69	3.34	1.53	2.07	2.12	2.44	1.54	2.81	2.64	2.35	1.68	1.79	1.97	1.54		1.35294	1.15094	1.82468	0.890152	1.06548	0.781726		-0.814075	-0.343542	-0.804676	-0.377975	-0.140725	0.062964	-0.0270682	-0.679145	-0.449411	-0.194945	-0.587647	-0.804676		AP2/B3-like transcriptional factor family protein (AT3G18960)
152	3	836142	AT5G60200						3.61	3.53	2.16	3.33	3.71	3.39	1.91	2.18	3.63	3.13	4.36	3.03	3.68	3.46		1.54167	0.913747	1.14136	0.862259	0.694954	0.940217		-0.740968	0.0394203	-0.918426	-0.116477	-0.0907136	-0.727671	0.00797071	0.272329	0.0277069	-0.205836	-0.252681	-0.0612268		TARGET OF MONOPTEROS 6 (TMO6)
153	3	5008019	AT3G21460						3.57	5.07	2.45	4.31	4.2	4.56	2.33	2.96	1.24	1.67	1.11	1	0.59	0.82		1.75918	1.08571	1.27039	1.34677	0.900901	1.38983		-0.543142	0.234465	-0.615594	0.271764	0.35311	-0.270327	-1.52558	-1.68536	-2.59714	-1.09608	-1.83592	-2.12223		Glutaredoxin family protein (AT3G21460)
154	3	825293	AT3G61210						13.74	16.1	7.85	14.62	12.68	14.54	7.81	9.69	10.65	11.06	8.06	5.68	2.92	3.93		1.86242	1.14669	1.24072	1.0385	0.704715	1.34589		-0.807617	-0.115827	-0.814988	0.0895613	0.0816453	-0.503813	-0.367529	-0.76953	-2.23434	-0.313031	-1.27442	-1.80578		S-adenosyl-L-methionine-dependent methyltransferases superfamily protein (AT3G61210)
155	3	837195	AT1G06830						9.16	10.77	7.33	11.8	13.31	12.45	7.59	9.84	16.92	14.49	13.9	11.73	4.82	4.58		1.60982	0.935387	1.29644	0.856383	0.843885	0.950207		-0.321534	0.539091	-0.271248	0.365367	0.442726	0.103311	0.88531	0.601665	-0.926314	0.661638	0.356784	-1		Glutaredoxin family protein (AT1G06830)
156	3	28721159	AT5G15025						3.8	4.25	2.68	4.17	4.43	4.05	2.17	3.72	4.34	5.47	4.07	4.5	4.25	4.52		1.55597	0.914221	1.71429	1.26037	1.10565	1.06353		-0.503766	0.221307	-0.808304	0.134048	0.0919225	-0.0306968	0.191696	0.0990294	0.161463	0.525541	0.243926	0.250323		paired amphipathic helix Sin3-like protein
157	3	820366	AT3G11930						37.93	44.67	30.08	46.92	45.3	44.47	39.34	37.21	40.68	39.57	33.24	28.36	21.83	23.46		1.55984	0.981678	0.945857	0.972714	0.853189	1.07467		-0.334535	0.256172	0.0526576	0.306864	0.229493	-0.027649	0.10098	-0.190419	-0.797027	0.0610677	-0.419482	-0.693136		Adenine nucleotide alpha hydrolases-like superfamily protein (AT3G11930)
158	3	826384	AT4G08300						6.64	8.2	5.22	8.52	7.2	7.89	6.58	6.13	6.11	5.9	6.64	5.25	4.9	5.85		1.63218	1.09583	0.931611	0.96563	0.790663	1.19388		-0.347133	0.116814	-0.0130957	0.35967	0.248842	-0.115296	-0.120011	0	-0.438401	-0.170468	-0.338866	-0.182747		nodulin MtN21 /EamA-like transporter family protein (UMAMIT17)
159	3	829031	AT4G29100						13.09	11.51	6.69	11.5	10.17	9.72	8.2	7.3	10.52	10.21	11.19	8.63	9.85	12.93		1.71898	0.955752	0.890244	0.970532	0.771224	1.31269		-0.968387	-0.364145	-0.674769	-0.186831	-0.429437	-0.842497	-0.31533	-0.226255	-0.410269	-0.358482	-0.601033	-0.0177428		basic helix-loop-helix (bHLH) DNA-binding superfamily protein (AT4G29100)
160	3	814812	AT2G02820						3.75	3.75	2.26	3.53	2.63	3.79	2.69	2.5	2.72	2.26	2.53	1.71	1.41	1.5		1.56195	1.44106	0.929368	0.830882	0.675889	1.06383		-0.730568	-0.511828	-0.479284	-0.0872224	0.0153073	-0.584963	-0.463284	-0.567753	-1.4112	-0.730568	-1.13289	-1.32193		myb domain protein 88 (MYB88)
161	3	826606	AT4G10150						2.87	2.74	1.37	2.67	1.71	2.65	2.02	1.89	3.36	2.31	3.42	3.05	2.83	4.14		1.94891	1.54971	0.935644	0.6875	0.891813	1.4629		-1.06687	-0.747054	-0.506695	-0.104211	-0.115058	-0.602665	0.22741	0.252946	-0.0202487	-0.313158	0.0877585	0.52858		RING/U-box superfamily protein (AT4G10150)
162	3	824928	AT3G57590						2.88	2.34	1.6	2.41	2.03	2.43	1.78	1.94	2.9	3.03	3.66	3.58	4.58	4.45		1.50625	1.19704	1.08989	1.04483	0.978142	0.971616		-0.847997	-0.504589	-0.694192	-0.257036	-0.245112	-0.570012	0.00998409	0.345775	0.669279	0.073249	0.313891	0.627737		F-box and associated interaction domains-containing protein (AT3G57590)
163	3	830287	AT5G04080						8.16	7.5	4.56	7.5	6.73	9.23	5.56	5.61	7.43	8.38	7.63	7.32	8.92	7.23		1.64474	1.37147	1.00899	1.12786	0.959371	0.810538		-0.839535	-0.277963	-0.553484	-0.121679	0.177761	-0.540568	-0.135207	-0.0968861	0.128475	0.0383811	-0.156726	-0.174574		cysteine-rich TM module stress tolerance protein (AT5G04080)
164	3	835886	AT5G57780						5.31	6.16	4.6	5.28	3.58	5.47	3.68	4.04	13.32	11.2	8.26	11.12	5.05	5.39		1.14783	1.52793	1.09783	0.840841	1.34625	1.06733		-0.207078	-0.568752	-0.529006	-0.00817393	0.042829	-0.394357	1.32681	0.63743	-0.0724285	1.07671	1.06637	0.0215734		transcription factor (P1R1)
165	3	836657	AT5G65320						3.66	3.09	1.93	2.28	1.49	2.61	1.44	1.22	2.05	2.16	2.18	1.81	3.85	4.84		1.18135	1.75168	0.847222	1.05366	0.830275	1.25714		-0.923243	-1.29653	-1.34577	-0.68281	-0.487794	-1.58496	-0.83622	-0.747516	0.0730148	-0.760812	-1.01585	0.403163		basic helix-loop-helix (bHLH) DNA-binding superfamily protein (AT5G65320)
166	3	814725	AT2G01940						4.39	4.13	2.3	3.55	1.78	3.42	2.47	2.24	1.85	1.49	1.11	1.59	2.13	3.19		1.54348	1.92135	0.906883	0.805405	1.43243	1.49765		-0.932587	-1.30234	-0.82971	-0.306402	-0.360225	-0.970722	-1.2467	-1.98366	-1.04337	-1.55891	-1.46519	-0.460665		C2H2-like zinc finger protein (SGR5)
167	3	819086	AT2G44770						11.78	11.48	9.38	11.01	7.72	11.59	9.11	9.18	12.09	12.82	11.19	9.95	10.01	11.76		1.17377	1.5013	1.00768	1.06038	0.889187	1.17483		-0.32868	-0.609667	-0.370817	-0.0975251	-0.023459	-0.359773	0.0374747	-0.0741295	-0.234898	0.122057	-0.243571	-0.00245148		ELMO/CED-12 family protein (AT2G44770)
168	3	841568	AT1G51430						6.11	7.2	3.51	5.35	4.2	4.28	3.15	3.36	5.7	4.89	4.98	5.99	5.53	6.12		1.52422	1.01905	1.06667	0.857895	1.20281	1.10669		-0.799701	-0.540783	-0.955821	-0.191633	-0.513562	-0.862711	-0.10021	-0.295027	-0.143893	-0.321338	-0.0286164	0.00235927		cTAGE family protein (AT1G51430)
169	3	816695	AT2G21560						5.47	6.05	2.2	3.43	2.57	3.35	2.04	2.22	7.98	6.22	7.01	6.05	3.61	4.91		1.55909	1.3035	1.08824	0.779449	0.863053	1.36011		-1.31404	-1.08977	-1.42297	-0.673332	-0.70738	-1.30098	0.544848	0.357874	-0.599542	0.185374	0.145394	-0.155818		nucleolar-like protein (AT2G21560)
170	3	825368	AT3G61950						6.73	7.5	4.32	4.94	3.4	4.49	2.44	1.61	3.59	3.49	3.97	5.43	3.4	4.11		1.14352	1.32059	0.659836	0.972145	1.36776	1.20882		-0.639575	-0.985072	-1.46373	-0.446095	-0.583891	-2.06355	-0.906623	-0.761467	-0.985072	-0.947379	-0.309654	-0.711468		basic helix-loop-helix (bHLH) DNA-binding superfamily protein (AT3G61950)
171	3	828282	AT4G21930						7.69	6.48	3.5	4.01	2.2	4.01	1.53	1.73	16.09	17.41	9.09	9.61	11.27	11.96		1.14571	1.82273	1.13072	1.08204	1.05721	1.06122		-1.13563	-1.80548	-2.32945	-0.939381	-0.939381	-2.15221	1.06511	0.241297	0.551432	1.17886	0.321553	0.637162		senescence regulator (Protein of unknown function, DUF584) (AT4G21930)
172	3	837714	AT1G11700						29.7	42.65	29.6	31.81	16.62	25.25	11.51	13.71	22.29	21.93	13.56	13.56	9.78	13.64		1.07466	1.51925	1.19114	0.983849	1	1.39468		-0.00486576	-0.837543	-1.36758	0.0990174	-0.23418	-1.11523	-0.414066	-1.13111	-1.60256	-0.437557	-1.13111	-1.12262		senescence regulator (Protein of unknown function, DUF584) (AT1G11700)
173	3	839239	AT1G01180						8.46	8.8	7	7.62	4.1	6.4	2.87	2.73	3.64	3.54	2.12	2.19	1.04	1.26		1.08857	1.56098	0.95122	0.972527	1.03302	1.21154		-0.273303	-1.04503	-1.55961	-0.150867	-0.402586	-1.63176	-1.21672	-1.99659	-3.02407	-1.25691	-1.94973	-2.74723		S-adenosyl-L-methionine-dependent methyltransferases superfamily protein (AT1G01180)
174	3	824401	AT3G52360						27.77	30.63	22.44	29.7	12.69	19.26	7.48	7.99	7.62	6.89	4.45	6	3.02	4.29		1.32353	1.51773	1.06818	0.904199	1.34831	1.42053		-0.307455	-1.12984	-1.89242	0.0969358	-0.527919	-1.79726	-1.86566	-2.64165	-3.20091	-2.01095	-2.21049	-2.69448		transmembrane protein (AT3G52360)
175	3	841861	AT1G54210						8.03	10.27	7.95	12.87	6.84	8.21	6.64	9.01	7.97	8.92	6.08	8.24	6.22	6.66		1.61887	1.20029	1.35693	1.1192	1.35526	1.07074		-0.0144451	-0.231404	-0.274217	0.68054	0.0319822	0.166127	-0.0108203	-0.401329	-0.368485	0.151644	0.0372443	-0.269878		Ubiquitin-like superfamily protein (ATG12A)
176	3	831509	AT5G16480						2.93	3.31	2.48	3.6	1.72	2.87	2.24	2.62	2.35	1.98	1.9	1.68	1.34	1.33		1.45161	1.6686	1.16964	0.842553	0.884211	0.992537		-0.240561	-0.768492	-0.387402	0.297096	-0.0298499	-0.161334	-0.31824	-0.624901	-1.12867	-0.5654	-0.802439	-1.13947		Phosphotyrosine protein phosphatases superfamily protein (PFA-DSP5)
177	3	832358	AT5G22940						2.9	3.42	2.4	3.97	1.96	3.09	2.36	2.27	1.31	1.29	1.57	2.16	1.46	1.67		1.65417	1.57653	0.961864	0.984733	1.3758	1.14384		-0.273018	-0.565199	-0.297266	0.453086	0.0915539	-0.353361	-1.14649	-0.885288	-0.990085	-1.16868	-0.425022	-0.796205		glucuronoxylan glucuronosyltransferase, putative (F8H)
178	3	828939	AT4G28240						29.74	38.4	25.01	34.46	15.49	25.12	23.44	26.57	70.1	68.6	41.4	42.43	21.9	28.72		1.37785	1.62169	1.13353	0.978602	1.02488	1.31142		-0.2499	-0.941068	-0.343432	0.212518	-0.243568	-0.162606	1.23701	0.477226	-0.441474	1.2058	0.51268	-0.0503489		Wound-responsive family protein (AT4G28240)
179	3	823970	AT3G48150						2.85	2.4	1.74	2.66	1.72	1.92	2.04	2.23	2.44	2.88	1.99	1.8	2.76	2.8		1.52874	1.11628	1.09314	1.18033	0.904523	1.01449		-0.711875	-0.728553	-0.482393	-0.0995357	-0.569856	-0.353918	-0.224081	-0.518193	-0.0462937	0.0151069	-0.662965	-0.0255351		anaphase-promoting complex subunit 8 (APC8)
180	3	829608	AT4G34560						3.57	2.75	1.57	2.66	1.43	1.93	1.95	2.19	2.34	1.69	2.58	2.08	1.51	1.89		1.69427	1.34965	1.12308	0.722222	0.806202	1.25166		-1.18516	-1.31991	-0.87245	-0.424498	-0.887323	-0.704993	-0.609416	-0.468553	-1.24138	-1.0789	-0.779341	-0.917538		transmembrane protein (AT4G34560)
181	3	837277	AT1G07640						2.62	2.36	1.49	2.42	2.13	1.65	1.74	1.57	2.59	2.48	3.49	2.51	2.8	3.03		1.62416	0.774648	0.902299	0.957529	0.719198	1.08214		-0.814254	-0.298713	-0.59048	-0.11456	-0.667101	-0.738802	-0.0166147	0.41366	0.09586	-0.0792267	-0.0618794	0.209751		Dof-type zinc finger DNA-binding family protein (OBP2)
182	3	829824	AT4G36710						1.64	2.15	1.15	2.07	1.75	1.42	1.31	1.22	2.27	2.29	3.42	2.78	3.08	2.64		1.8	0.811429	0.931298	1.00881	0.812865	0.857143		-0.512062	0.0936591	-0.324129	0.335935	-0.207805	-0.426815	0.468996	1.0603	0.909235	0.481652	0.761389	0.686842		GRAS family transcription factor (HAM4)
183	3	835426	AT5G53450						31.51	40.83	26.18	40.33	29.27	31.69	28.62	26.15	15.84	15.79	12.72	11.71	12.61	14.09		1.54049	1.08268	0.913697	0.996843	0.920597	1.11737		-0.267345	-0.106387	-0.138786	0.356044	0.00821791	-0.268999	-0.992237	-1.30871	-1.32124	-0.996799	-1.42807	-1.16114		OBP3-responsive protein 1 (ORG1)
184	3	821111	AT3G03850						7.09	7.68	5.39	8.41	5.43	5.8	4.91	4.6	5.59	4.75	10.5	14.02	12.19	14.17		1.5603	1.06814	0.936864	0.849732	1.33524	1.16243		-0.3955	-0.384833	-0.530063	0.24632	-0.289733	-0.624152	-0.342937	0.566532	0.781841	-0.577858	0.983629	0.998982		SAUR-like auxin-responsive protein family (SAUR26)
185	3	830664	AT5G07710						3.18	3.58	2.38	3.98	2.87	2.62	2.18	2.05	2.22	2.73	2.5	2.18	2.38	3.09		1.67227	0.912892	0.940367	1.22973	0.872	1.29832		-0.418065	-0.147976	-0.544699	0.323742	-0.27946	-0.633403	-0.518467	-0.347099	-0.418065	-0.220126	-0.544699	-0.0414199		Polynucleotidyl transferase, ribonuclease H-like superfamily protein (AT5G07710)
186	3	837562	AT1G10230						6.93	5.78	3.29	5.06	4.3	3.75	3.21	3.98	10.61	15.55	8.12	10.56	7.94	7.82		1.53799	0.872093	1.23988	1.4656	1.30049	0.984887		-1.07477	-0.688519	-1.11028	-0.453718	-0.885965	-0.800087	0.614497	0.228624	0.196284	1.16599	0.607683	0.174313		E3 ubiquitin ligase SCF complex subunit SKP1/ASK1 family protein (SK18)
187	3	838055	AT1G14900						4.85	4.46	2.54	4.23	3.89	3.18	2.8	3.55	4.46	3.93	3.61	3.71	4.01	3.9		1.66535	0.817481	1.26786	0.881166	1.0277	0.972569		-0.933156	-0.318215	-0.792558	-0.197327	-0.608958	-0.450166	-0.120941	-0.425986	-0.274383	-0.303455	-0.386566	-0.314511		high mobility group A (HMGA)
188	3	825041	AT3G58720						4.24	5.01	1.89	3.96	2.82	3.57	3.02	3.66	4.19	4.06	5.76	4.02	5.88	6.38		2.09524	1.26596	1.21192	0.968974	0.697917	1.08503		-1.16568	-0.588369	-0.489516	-0.0985638	-0.24814	-0.212221	-0.017114	0.442005	0.471752	-0.0625845	-0.0768688	0.589492		RING/U-box superfamily protein (AT3G58720)
189	3	844415	AT1G80760						21.72	20.17	9.55	16.79	12.08	14.61	12.31	14.49	14.67	11.16	10.44	8.63	13.7	16.02		1.75812	1.20944	1.17709	0.760736	0.826628	1.16934		-1.18545	-0.846404	-0.819193	-0.371422	-0.572068	-0.583967	-0.566155	-1.0569	-0.664848	-0.960687	-1.33159	-0.43915		NOD26-like intrinsic protein 6;1 (NIP6;1)
190	3	836263	AT5G61420						63.34	60.41	31.98	50.47	36.8	46.97	36.78	44.87	40.33	30.21	28.6	22.88	34.11	48.02		1.57817	1.27636	1.21996	0.74907	0.8	1.4078		-0.985947	-0.783411	-0.784195	-0.327691	-0.431377	-0.497366	-0.651263	-1.1471	-0.892922	-1.06809	-1.46903	-0.399481		myb domain protein 28 (MYB28)
191	3	843612	AT1G72810						8.79	8.11	4.84	7.26	5.88	6.47	5.19	6.44	6.3	5.47	5.33	4.49	5.19	6.69		1.5	1.10034	1.24085	0.868254	0.842402	1.28902		-0.860856	-0.580047	-0.760129	-0.275894	-0.442097	-0.448802	-0.480511	-0.721728	-0.760129	-0.684322	-0.969148	-0.393857		Pyridoxal-5'-phosphate-dependent enzyme family protein (AT1G72810)
192	3	836338	AT5G62170						2.85	2.9	1.52	2.56	2.08	2.17	1.88	2.14	4.64	4.57	6.79	6.93	6.4	9.4		1.68421	1.04327	1.1383	0.984914	1.02062	1.46875		-0.906891	-0.454378	-0.600229	-0.154818	-0.393267	-0.413351	0.703163	1.25245	1.16711	0.681232	1.28189	1.7217		LOW protein: M-phase inducer phosphatase-like protein (TRM25)
193	3	2745757	AT1G19397						2.99	2.41	1.47	2.38	1.8	2.03	1.28	2.1	1.63	2.06	2.12	1.86	1.92	1.97		1.61905	1.12778	1.64062	1.2638	0.877358	1.02604		-1.02433	-0.732149	-1.224	-0.329184	-0.558666	-0.509756	-0.875274	-0.496081	-0.639039	-0.537501	-0.684843	-0.60195		transmembrane protein (AT1G19397)
194	3	816736	AT2G22000						3.58	4.31	2.63	4.61	3.18	3.71	2.78	3.83	2.7	2.76	3.27	3.1	3.53	3.48		1.75285	1.16667	1.3777	1.02222	0.948012	0.985836		-0.444897	-0.170933	-0.364875	0.364807	0.0514596	0.0973848	-0.407	-0.130669	-0.0202914	-0.375291	-0.207691	-0.0408723		elicitor peptide 6 precursor (PROPEP6)
195	3	843719	AT1G73830						8.78	8.54	4.46	7.63	4.53	6.97	4.24	6.13	4.21	3.11	3.04	3.77	6.81	9.67		1.71076	1.53863	1.44575	0.738717	1.24013	1.41997		-0.977177	-0.95471	-1.05016	-0.202538	-0.333062	-0.518334	-1.0604	-1.53015	-0.366566	-1.49731	-1.21966	0.139295		BR enhanced expression 3 (BEE3)
196	3	818717	AT2G41180						53.69	54.5	36.22	56.33	35.47	45.88	32.41	38.89	39.1	45.18	23.01	20.9	29.38	34.79		1.55522	1.29349	1.19994	1.1555	0.908301	1.18414		-0.567867	-0.598054	-0.728214	0.0692501	-0.226788	-0.465254	-0.457485	-1.22239	-0.869819	-0.248969	-1.36115	-0.625981		VQ motif-containing protein (SIB2)
197	4	816779	AT2G22470						3.09	2.72	3.16	6.14	5.65	4.59	3.05	4.16	3.42	2.84	3.71	2.88	6.72	7.3		1.94304	0.812389	1.36393	0.830409	0.77628	1.08631		0.0323177	0.870644	-0.0187976	0.990632	0.570887	0.428977	0.146389	0.263812	1.12085	-0.121716	-0.101538	1.24029		arabinogalactan protein 2 (AGP2)
198	4	836412	AT5G62920						11.2	12.82	23.58	29.11	31.75	31.98	11.91	18.04	5.32	5.46	11.15	12.97	12.71	9.27		1.23452	1.00724	1.51469	1.02632	1.16323	0.729347		1.07406	1.50326	0.0886747	1.37802	1.51367	0.687701	-1.074	-0.00645502	0.182465	-1.03653	0.21168	-0.272857		response regulator 6 (ARR6)
199	4	10723046	AT4G39925						1.39	2.47	1.86	2.17	3.6	3.57	1.55	2.68	1.3	1.53	1.16	1.67	2.47	2.66		1.16667	0.991667	1.72903	1.17692	1.43966	1.07692		0.420218	1.37291	0.157183	0.64261	1.36084	0.947148	-0.0965733	-0.26096	0.829426	0.138447	0.264763	0.936341		AT hook motif DNA-binding family protein (AT4G39925)
200	4	818961	AT2G43590						3.04	1.35	1.23	2.16	4.55	3.42	2.11	2.77	2.05	2.29	1.53	1.54	2.1	1.74		1.7561	0.751648	1.3128	1.11707	1.00654	0.828571		-1.30541	0.581795	-0.526828	-0.49304	0.169925	-0.134185	-0.568447	-0.99054	-0.533682	-0.408724	-0.981141	-0.804984		Chitinase family protein (AT2G43590)
201	4	820429	AT3G12500						1.99	1.08	1.66	3.57	5.61	3.3	2.09	2.01	2.07	2.65	1.15	1.55	2.11	1.84		2.1506	0.588235	0.961722	1.28019	1.34783	0.872038		-0.261585	1.49523	0.0707345	0.843156	0.729698	0.0144271	0.0568623	-0.791135	0.0844746	0.413224	-0.3605	-0.113063		basic chitinase (HCHIB)
202	4	842895	AT1G65845						6.39	4.97	10.07	12.71	7.32	11.77	8.35	10.78	8	8.54	9.82	11.07	9.06	9.54		1.26216	1.60792	1.29102	1.0675	1.12729	1.05298		0.656176	0.196028	0.38596	0.992076	0.881226	0.754469	0.324184	0.619907	0.503695	0.41842	0.792767	0.578173		transmembrane protein (AT1G65845)
203	4	826701	AT4G11000						1.05	0.6	2.68	4.22	2.57	3.37	2.9	2.87	1.62	1.61	2.36	2.06	0.83	1.06		1.57463	1.31128	0.989655	0.993827	0.872881	1.27711		1.35184	1.29138	1.46566	2.00685	1.68236	1.45066	0.625604	1.1684	-0.339206	0.616671	0.972255	0.0136749		Ankyrin repeat family protein (AT4G11000)
204	4	828481	AT4G23810						4.58	3.47	11.11	18.47	11.79	18.54	8.74	5.95	15.61	13.12	16.82	11.47	3.09	2.78		1.66247	1.57252	0.680778	0.840487	0.681926	0.899676		1.27844	1.36414	0.932286	2.01176	2.01722	0.377542	1.76905	1.87676	-0.567741	1.51835	1.32445	-0.720263		WRKY family transcription factor (WRKY53)
205	5	826530	AT4G09460						4.14	4.06	5.02	6.12	4.39	6.6	5.02	4.45	3.86	3.81	3.25	3.24	3.65	2.92		1.21912	1.50342	0.886454	0.987047	0.996923	0.8		0.278057	0.0845902	0.278057	0.563901	0.672835	0.104175	-0.10103	-0.349191	-0.181734	-0.11984	-0.353637	-0.503662		myb domain protein 6 (MYB6)
206	5	816899	AT2G23680						2.86	1.79	2.91	4.6	3.39	5.3	3.67	3.26	3.94	4.76	3.99	3.1	3.18	2.19		1.58076	1.56342	0.888283	1.20812	0.776942	0.688679		0.025004	0.24527	0.359765	0.685619	0.889977	0.188857	0.46218	0.480374	0.153012	0.734946	0.116253	-0.385084		Cold acclimation protein WCOR413 family (AT2G23680)
207	5	835352	AT5G52750						11.56	9.14	25.14	36.87	26.18	45.09	25.02	26.34	26.96	37.07	32.17	30.69	14.09	14.55		1.46659	1.72231	1.05276	1.375	0.953994	1.03265		1.12084	1.17932	1.11394	1.67331	1.96367	1.18811	1.22168	1.47657	0.28553	1.68111	1.40863	0.331878		Heavy metal transport/detoxification superfamily protein (AT5G52750)
208	5	843326	AT1G69900						2.81	2.87	5.51	7.31	4.48	7.11	5.21	5.03	3.8	2.61	1.74	2.06	0.66	0.81		1.32668	1.58705	0.965451	0.686842	1.18391	1.22727		0.971482	0.672929	0.890713	1.3793	1.33928	0.839988	0.435429	-0.691483	-2.09003	-0.10652	-0.447926	-1.79458		Actin cross-linking protein (AT1G69900)
209	5	5008297	AT5G44568						26.06	17.75	34.72	60.15	34.32	59.48	32.6	39.57	33.76	40.22	36.55	33.14	24.71	27.13		1.73243	1.7331	1.2138	1.19135	0.906703	1.09794		0.41393	0.397212	0.323035	1.20673	1.19057	0.60257	0.373478	0.488034	-0.0767421	0.626076	0.346737	0.058052		transmembrane protein (AT5G44568)
210	5	842977	AT1G66590						4.53	4.36	4.74	6.24	3.83	6.16	5.29	5.04	5.03	6.29	4.43	5.3	6.12	7.03		1.31646	1.60836	0.952741	1.2505	1.19639	1.14869		0.065376	-0.242167	0.223757	0.462035	0.443419	0.153913	0.151047	-0.0322044	0.434021	0.473549	0.226481	0.634014		cytochrome c oxidase 19-1 (COX19-1)
211	5	823603	AT3G44735						60.9	56.21	67.78	74.98	47.87	79.21	67.02	73.66	53.15	55.75	69.37	87.62	59.89	82.81		1.10623	1.65469	1.09907	1.04892	1.26308	1.3827		0.154417	-0.34732	0.138149	0.300064	0.37924	0.274439	-0.196373	0.18787	-0.0241271	-0.12747	0.524818	0.443363		PHYTOSULFOKINE 3 PRECURSOR (PSK3)
212	5	837464	AT1G09415						11.14	8.33	10.61	12.09	8.29	13.5	9.27	10.88	7.94	8.57	5.62	5.62	4.94	4.3		1.13949	1.62847	1.17368	1.07935	1	0.870445		-0.0703246	-0.426305	-0.265108	0.118065	0.27721	-0.0340707	-0.488538	-0.987107	-1.17317	-0.378382	-0.987107	-1.37334		NIM1-interacting 3 (NIMIN-3)
213	5	835995	AT5G58787						5.51	4.72	5.14	5.6	4.23	6.65	4.96	4.98	6.46	9.08	7.12	7.58	3.37	4.34		1.08949	1.5721	1.00403	1.40557	1.06461	1.28783		-0.100284	-0.381395	-0.151712	0.0233745	0.271302	-0.145907	0.229482	0.369825	-0.709304	0.72064	0.460146	-0.344357		RING/U-box superfamily protein (AT5G58787)
214	5	820465	AT3G12830						3.52	2.8	3.49	5.5	3.34	6	2.31	3.78	6	6.31	4.25	3.51	3.91	4.63		1.57593	1.79641	1.63636	1.05167	0.825882	1.18414		-0.0123484	-0.0757273	-0.607683	0.643856	0.769387	0.102811	0.769387	0.271887	0.151593	0.842065	-0.0041044	0.395437		SAUR-like auxin-responsive protein family (AT3G12830)
215	5	832356	AT5G22920						3.48	4.04	4.39	6.94	4.01	8.31	4.11	5.03	0.52	0.51	0.38	0.52	0.38	0.4		1.58087	2.07232	1.22384	0.980769	1.36842	1.05263		0.335134	0.204515	0.240051	0.995848	1.25576	0.531471	-2.7425	-3.19502	-3.19502	-2.77052	-2.7425	-3.12102		CHY-type/CTCHY-type/RING-type Zinc finger protein (AT5G22920)
216	5	827129	AT4G14746						8.85	9.32	9.69	12.28	7.42	12.62	8.48	9.89	8.82	11.93	14.55	13.68	14.94	19.66		1.26729	1.70081	1.16627	1.35261	0.940206	1.31593		0.130819	-0.254258	-0.0616132	0.472561	0.511963	0.160293	-0.0048988	0.71727	0.755431	0.430845	0.628319	1.15151		neurogenic locus notch-like protein (AT4G14746)
217	5	836201	AT5G60800						5.88	5.17	5.83	8.94	4.39	8.1	4.21	5.13	11.1	11.52	7.1	7.41	4.72	3.64		1.53345	1.8451	1.21853	1.03784	1.04366	0.771186		-0.0123203	-0.421595	-0.481996	0.604459	0.462106	-0.196857	0.916672	0.272003	-0.317029	0.970253	0.333657	-0.691878		Heavy metal transport/detoxification superfamily protein (AT5G60800)
218	5	842052	AT1G56010						21.68	21.61	19.11	23.66	16.58	25.56	17.09	16.91	9.9	8.53	4.04	5.5	6.2	7.93		1.2381	1.54162	0.989468	0.861616	1.36139	1.27903		-0.182037	-0.386921	-0.343212	0.126085	0.237523	-0.358488	-1.13086	-2.42394	-1.80602	-1.34575	-1.97886	-1.45097		NAC domain containing protein 1 (NAC1)
219	5	839476	AT1G02220						3.03	2.78	2.53	3.33	2.09	3.15	2.33	2.44	1.98	2.58	2.06	1.58	1.32	1.03		1.31621	1.50718	1.04721	1.30303	0.76699	0.780303		-0.26018	-0.535815	-0.378988	0.136204	0.056034	-0.312437	-0.613817	-0.556673	-1.19878	-0.231947	-0.939393	-1.55667		NAC domain containing protein 3 (NAC003)
220	5	831443	AT5G15860						3.15	3.23	2.82	4.36	2.56	3.77	2.28	2.47	2.61	3.45	1.79	2.14	1.53	1.79		1.5461	1.47266	1.08333	1.32184	1.19553	1.16993		-0.159657	-0.299208	-0.466318	0.468976	0.259213	-0.350841	-0.271302	-0.815392	-1.04182	0.131245	-0.557741	-0.815392		prenylcysteine methylesterase (PCME)
221	5	821886	AT3G23110						4.06	3.32	2.39	4.41	2.64	4.03	2.52	1.86	4.25	5.21	7.64	6.04	6.19	7.49		1.84519	1.52652	0.738095	1.22588	0.790576	1.21002		-0.764469	-0.620942	-0.688056	0.119299	-0.0106999	-1.12618	0.0659831	0.912093	0.60846	0.359804	0.573069	0.883486		receptor like protein 37 (RLP37)
222	5	829907	AT4G37520						8.13	4.61	4.33	6.74	4.27	6.43	4.56	4.31	3.13	3.44	1.58	1.55	1.37	1.5		1.55658	1.50585	0.945175	1.09904	0.981013	1.09489		-0.908888	-0.929019	-0.834222	-0.270507	-0.338437	-0.915567	-1.37709	-2.36333	-2.56908	-1.24085	-2.39099	-2.43829		Peroxidase superfamily protein (AT4G37520)
223	5	829908	AT4G37530						5.03	3.8	2.41	5.68	3.16	5.1	2.99	3.41	2.19	2.77	1.32	1.62	1.78	1.41		2.35685	1.61392	1.14047	1.26484	1.22727	0.792135		-1.06153	-0.670634	-0.750413	0.175333	0.0199388	-0.560787	-1.19963	-1.93002	-1.49868	-0.860672	-1.63456	-1.83486		Peroxidase superfamily protein (AT4G37530)
224	5	834413	AT5G43910						2.24	2.07	2.3	3.65	2.03	2.8	1.92	2.82	2.39	2.89	1.22	1.35	1.72	1.75		1.58696	1.37931	1.46875	1.20921	1.10656	1.01744		0.0381351	-0.142019	-0.222392	0.704398	0.321928	0.332196	0.0935119	-0.876618	-0.38109	0.367571	-0.730539	-0.356144		pfkB-like carbohydrate kinase family protein (AT5G43910)
225	5	823908	AT3G47540						3.08	3.71	3.52	5.43	4.43	4.24	3.1	2.96	3.91	3.72	5.14	3.47	3.99	3.09		1.54261	0.957111	0.954839	0.951407	0.675097	0.774436		0.192645	0.524376	0.00933786	0.818022	0.461134	-0.0573332	0.344238	0.738838	0.373458	0.272372	0.172005	0.00467649		Chitinase family protein (AT3G47540)
226	5	824661	AT3G54960						7.54	7.22	7.16	10.78	8.46	9.58	8.96	8.35	9.32	10.3	14.57	15.62	16.8	21.38		1.50559	1.13239	0.93192	1.10515	1.07207	1.27262		-0.0746049	0.166093	0.248934	0.515721	0.345461	0.147212	0.305765	0.950364	1.15582	0.450008	1.05076	1.50363		PDI-like 1-3 (PDIL1-3)
227	5	822361	AT3G27400						3.38	2.58	2.26	4.76	3.61	4.13	2.97	3.39	1.78	2.45	2.04	1.55	3.12	2.37		2.10619	1.14404	1.14141	1.3764	0.759804	0.759615		-0.5807	0.0949756	-0.18656	0.493938	0.289119	0.00426203	-0.925146	-0.728454	-0.115477	-0.464241	-1.12476	-0.512136		Pectin lyase-like superfamily protein (AT3G27400)
228	5	839355	AT1G04980						2.91	2.35	2.17	4.44	3.12	3.67	2.43	2.57	3.36	3.19	6.29	8.34	9.09	8.84		2.04608	1.17628	1.05761	0.949405	1.32591	0.972497		-0.423324	0.100527	-0.260063	0.609541	0.334761	-0.179251	0.207442	1.11204	1.64326	0.132537	1.51903	1.60303		PDI-like 2-2 (PDIL2-2)
229	5	839738	AT1G28400						9.34	7.86	5.61	12.19	9.27	10.41	6.83	7.04	9.36	6.53	8.35	6.8	9.39	9.27		2.17291	1.12298	1.03075	0.69765	0.814371	0.98722		-0.735422	-0.0108532	-0.451537	0.384204	0.156476	-0.407847	0.00308598	-0.161646	0.00770261	-0.51634	-0.457888	-0.0108532		GATA zinc finger protein (AT1G28400)
230	5	840188	AT1G32940						3.38	3.39	3.28	5.23	3.61	3.66	3.3	3.44	2.62	3	2.75	2.61	5.18	3.6		1.59451	1.01385	1.04242	1.14504	0.949091	0.694981		-0.0433274	0.0949756	-0.0345572	0.629788	0.11482	0.0253853	-0.367456	-0.297592	0.615929	-0.172061	-0.372973	0.0909737		Subtilase family protein (SBT3.5)
231	5	823964	AT3G48090						11.53	9.61	10.89	16.69	11.48	14.99	9.73	8.66	10.32	13.15	13.4	10.41	5.81	6.54		1.5326	1.30575	0.890031	1.27422	0.776866	1.12565		-0.0823886	-0.00626987	-0.244881	0.533591	0.378608	-0.412954	-0.15995	0.21684	-0.988782	0.18967	-0.147422	-0.81803		alpha/beta-Hydrolases superfamily protein (EDS1)
232	5	830148	AT4G39890						2.56	2.1	2.46	4.13	2.58	3.52	2.78	2.54	2.38	3.16	3.97	3.38	1.56	1.75		1.67886	1.36434	0.913669	1.32773	0.851385	1.12179		-0.0574855	0.0112273	0.118941	0.689998	0.459432	-0.0113153	-0.105182	0.632995	-0.714598	0.303781	0.400879	-0.548789		RAB GTPase homolog H1C (RABH1c)
233	5	817828	AT2G32680						5.74	3.51	6	13.69	6.55	9.98	3.6	4.06	7.71	9.24	11.59	7.76	14.25	12.5		2.28167	1.52366	1.12778	1.19844	0.669543	0.877193		0.0639118	0.190444	-0.673054	1.254	0.797989	-0.499571	0.42568	1.01376	1.31184	0.686842	0.435006	1.12281		receptor like protein 23 (RLP23)
234	5	28719419	AT3G60415						16.56	13.86	16.91	29.77	17.3	22.53	13.84	14.94	18.26	26.53	17.43	16.88	15	13.61		1.7605	1.30231	1.07948	1.4529	0.968445	0.907333		0.030174	0.0630694	-0.258859	0.846157	0.444145	-0.148523	0.140984	0.0738699	-0.14274	0.679922	0.0276122	-0.283036		phosphoglycerate mutase family protein
235	5	822222	AT3G26210						2.84	2.15	3.86	8.36	3.62	6.12	3.4	2.49	3.38	5.06	4.67	3.17	4.86	6.12		2.1658	1.69061	0.732353	1.49704	0.678801	1.25926		0.44271	0.350099	0.259644	1.55761	1.10764	-0.189745	0.251132	0.717532	0.775065	0.833246	0.158592	1.10764		cytochrome P450, family 71, subfamily B, polypeptide 23 (CYP71B23)
236	5	822484	AT3G28540						7.81	8.42	11.6	20.02	11.58	15.07	10.24	11.03	7.6	11.25	9.5	7.55	11.26	11.99		1.72586	1.30138	1.07715	1.48026	0.794737	1.06483		0.57073	0.568241	0.390821	1.35805	0.948285	0.498038	-0.0393231	0.282605	0.527812	0.526531	-0.0488459	0.618437		P-loop containing nucleoside triphosphate hydrolases superfamily protein (AT3G28540)
237	5	824212	AT3G50480						28.17	22.45	47.8	91.9	41.37	64.25	36.05	38.15	37.13	53.12	41.01	35.98	40.12	27.07		1.92259	1.55306	1.05825	1.43065	0.877347	0.674726		0.762851	0.554425	0.35584	1.70591	1.18954	0.437523	0.398426	0.541816	0.510162	0.915096	0.353036	-0.0574647		homolog of RPW8 4 (HR4)
238	5	837365	AT1G08450						39.3	35.63	40.05	64.62	38.23	51.87	36.52	37.05	42.14	50.26	48.86	38.77	49.84	52.69		1.61348	1.35679	1.01451	1.19269	0.793492	1.05718		0.0272729	-0.0398241	-0.105843	0.717451	0.400371	-0.0850558	0.100661	0.314125	0.342775	0.354881	-0.0195886	0.423		calreticulin 3 (CRT3)
239	5	844087	AT1G77510						13.17	13.36	13.47	24.24	14.27	19.35	13.72	13.23	15.06	15.68	19.11	24.29	32.9	33.43		1.79955	1.35599	0.964286	1.04117	1.27106	1.01611		0.0324945	0.11573	0.0590251	0.880134	0.555078	0.00655772	0.193466	0.537072	1.32083	0.25167	0.883107	1.34389		PDI-like 1-2 (PDIL1-2)
240	5	835358	AT5G52810						9.31	8.96	8.8	15.88	9.5	12.87	8.47	8.77	11.42	12.72	11.91	8.61	14.02	12.61		1.80455	1.35474	1.03542	1.11384	0.722922	0.899429		-0.0812776	0.0291463	-0.136419	0.770358	0.467159	-0.0862043	0.29471	0.35532	0.590633	0.450246	-0.112768	0.437715		NAD (P)-binding Rossmann-fold superfamily protein (AT5G52810)
241	5	843936	AT1G76040						4.62	3.15	2.95	5.81	3.56	4.46	3.41	2.96	3.8	4.48	7.17	5.51	7.25	7.31		1.96949	1.25281	0.868035	1.17895	0.76848	1.00828		-0.647178	-0.376016	-0.438121	0.330645	-0.0508491	-0.642296	-0.281893	0.63408	0.650088	-0.0443941	0.254159	0.661979		calcium-dependent protein kinase 29 (CPK29)
242	5	836825	AT5G66910						2.64	2.34	2.47	3.87	2.61	3.05	2.64	2.43	2.2	2.89	2.43	2.35	1.86	2.51		1.5668	1.16858	0.920455	1.31364	0.967078	1.34946		-0.0960269	-0.0164881	0	0.551796	0.208271	-0.119582	-0.263034	-0.119582	-0.505235	0.130532	-0.167877	-0.0728506		Disease resistance protein (CC-NBS-LRR class) family (AT5G66910)
243	5	839295	AT1G02920						11.71	9.01	20.95	45.04	22.98	23.57	18.85	20.91	19.87	24.31	21.65	17.79	26.27	18.66		2.14988	1.02567	1.10928	1.22345	0.821709	0.710316		0.839209	0.972638	0.686823	1.94347	1.00921	0.836452	0.762851	0.886626	1.16568	1.05381	0.603325	0.672208		glutathione S-transferase 7 (GSTF7)
244	5	839027	AT1G24145						5.15	4.68	10.84	16.73	10.77	13.06	6.61	8.11	7.56	10	10.05	12.1	6.56	6.32		1.54336	1.21263	1.22693	1.32275	1.20398	0.963415		1.07372	1.06437	0.360078	1.69979	1.34251	0.655129	0.553814	0.964551	0.349123	0.957356	1.23236	0.295352		transmembrane protein (AT1G24145)
245	5	837526	AT1G09932						3.8	3.1	4.71	10.3	6.24	7.97	4.52	5.16	4.73	6.49	11.47	7.96	9.71	6.72		2.18684	1.27724	1.14159	1.37209	0.693984	0.69207		0.309728	0.715547	0.250323	1.43857	1.06858	0.441372	0.315841	1.59379	1.35347	0.772219	1.06677	0.822462		Phosphoglycerate mutase family protein (AT1G09932)
246	5	831965	AT5G18470						2.64	1.57	3.23	7.57	5.27	5.49	3.52	3.5	6.18	6.72	7	5.66	4.53	4.46		2.34365	1.04175	0.994318	1.08738	0.808571	0.984547		0.290996	0.997265	0.415037	1.51976	1.05627	0.406817	1.22707	1.40682	0.778973	1.34792	1.10026	0.756506		Curculin-like (mannose-binding) lectin family protein (AT5G18470)
247	5	841241	AT1G48210						3.86	3.41	3.13	5.35	4.09	4.27	4.94	5.17	3.41	4.49	2.83	2.24	5.14	3.63		1.70927	1.04401	1.04656	1.31672	0.791519	0.706226		-0.302438	0.0835	0.35591	0.470938	0.145635	0.421563	-0.178829	-0.447799	0.413168	0.218115	-0.785102	-0.0886313		Protein kinase superfamily protein (AT1G48210)
248	5	824429	AT3G52630						7.46	5.44	4.93	8.39	6.07	7.21	7.05	8.23	6.14	7.84	6.68	4.95	7.08	6.35		1.70183	1.18781	1.16738	1.27687	0.741018	0.896893		-0.597588	-0.297479	-0.0815524	0.169495	-0.0491764	0.141717	-0.280937	-0.159328	-0.0754263	0.071678	-0.591747	-0.232419		Nucleic acid-binding, OB-fold-like protein (AT3G52630)
249	5	837612	AT1G10690						3.43	2.28	2.27	3.75	2.75	3.69	3.57	4.53	1.93	1.36	1.85	1.44	2.79	2.28		1.65198	1.34182	1.26891	0.704663	0.778378	0.817204		-0.595516	-0.318777	0.0577155	0.128682	0.105412	0.401302	-0.829608	-0.890683	-0.297943	-1.3346	-1.25214	-0.589175		cyclin-dependent kinase inhibitor (AT1G10690)
250	5	825478	AT3G63030						6.27	4.95	4.62	7.59	5.41	7.27	6.75	8.16	5.27	6.16	4.53	5.51	6.71	7.26		1.64286	1.34381	1.20889	1.16888	1.21634	1.08197		-0.440573	-0.212837	0.106422	0.275634	0.21349	0.380104	-0.250662	-0.468954	0.0978473	-0.0255351	-0.186413	0.211504		methyl-CPG-binding domain 4 (MBD4)
251	5	838335	AT1G17590						1.92	1.7	1.67	2.71	1.97	2.49	2.75	2.71	2.17	2.68	1.88	2.06	1.9	2.15		1.62275	1.26396	0.985455	1.23502	1.09574	1.13158		-0.201258	0.0370893	0.518325	0.497187	0.375039	0.497187	0.176589	-0.0303736	-0.0151069	0.481127	0.101538	0.16323		nuclear factor Y, subunit A8 (NF-YA8)
252	5	831644	AT5G17760						3.37	2.55	2.25	4.4	2.94	4.39	4.71	5.08	2.87	2.89	3.27	2.83	8.28	10.31		1.95556	1.4932	1.07856	1.00697	0.865443	1.24517		-0.582824	-0.196932	0.482978	0.384755	0.381472	0.59208	-0.231698	-0.043458	1.29688	-0.221679	-0.251947	1.61322		P-loop containing nucleoside triphosphate hydrolases superfamily protein (AT5G17760)
253	5	838221	AT1G16510						2.37	1.78	2.64	4.75	4.48	4.95	3.97	4.46	2.46	2.43	2.89	3.32	6.65	5.39		1.79924	1.10491	1.12343	0.987805	1.14879	0.810526		0.155651	0.918612	0.744252	1.00304	1.06254	0.912157	0.0537713	0.286182	1.48847	0.0360693	0.486296	1.1854		SAUR-like auxin-responsive protein family (AT1G16510)
254	5	835085	AT5G50200						5.34	4.64	6.68	10.61	8.83	10.95	9.09	8.88	6.22	7.08	6.61	6.69	14.24	12.13		1.58832	1.24009	0.976898	1.13826	1.0121	0.851826		0.323008	0.725574	0.767441	0.990513	1.03602	0.73372	0.220075	0.307811	1.41504	0.40691	0.325166	1.18367		nitrate transmembrane transporter (WR3)
255	5	814683	AT2G01540						4.52	3.8	3.85	5.79	4.35	6.13	4.98	5.49	4.1	5.3	4.1	4.87	4.95	4.85		1.5039	1.4092	1.10241	1.29268	1.1878	0.979798		-0.231464	-0.0553074	0.139823	0.357241	0.439564	0.280483	-0.140699	-0.140699	0.131106	0.22967	0.107599	0.101662		Calcium-dependent lipid-binding (CaLB domain) family protein (AT2G01540)
256	5	829152	AT4G30290						4.07	4.53	4.82	8.33	6.08	8.8	5.72	6.73	5.15	5.2	17.47	15.46	7.58	8.11		1.72822	1.44737	1.17657	1.00971	0.884946	1.06992		0.244004	0.579043	0.490986	1.03329	1.11247	0.725578	0.339544	2.10178	0.897169	0.353483	1.92544	0.994673		xyloglucan endotransglucosylase/hydrolase 19 (XTH19)
257	5	835812	AT5G57080						2.44	1.91	1.89	3.41	2.64	3.35	2.41	3	2.56	1.77	2.55	1.84	2.51	2.25		1.80423	1.26894	1.24481	0.691406	0.721569	0.896414		-0.368495	0.113657	-0.017848	0.482891	0.45728	0.298081	0.0692627	0.0636161	0.0408062	-0.463132	-0.407175	-0.116956		transmembrane protein (AT5G57080)
258	5	839706	AT1G28130						3.88	2.55	2.17	3.55	3.23	4.05	3.3	3.19	3.24	2.38	2.65	2.88	2.04	2.09		1.63594	1.25387	0.966667	0.734568	1.08679	1.02451		-0.838362	-0.264522	-0.233591	-0.128238	0.0618653	-0.2825	-0.260063	-0.550064	-0.927488	-0.705095	-0.429988	-0.892554		Auxin-responsive GH3 family protein (GH3.17)
259	5	828599	AT4G24970						1.71	1.53	1.35	2.05	1.66	2.1	1.99	1.95	1.88	2.73	2.97	2.39	2.31	2.59		1.51852	1.26506	0.979899	1.45213	0.804714	1.12121		-0.341037	-0.0428131	0.218772	0.261628	0.296393	0.189478	0.136736	0.796467	0.433897	0.674905	0.483014	0.598956		Histidine kinase-, DNA gyrase B-, and HSP90-like ATPase family protein (AT4G24970)
260	5	843862	AT1G75250						2.62	2.05	2.19	3.7	2.32	3.84	3.52	2.76	2.31	1.72	1.51	1.15	0.43	0.31		1.6895	1.65517	0.784091	0.744589	0.761589	0.72093		-0.258636	-0.175442	0.426009	0.497958	0.551539	0.0751015	-0.181674	-0.795018	-2.60716	-0.607158	-1.18793	-3.07923		RAD-like 6 (RL6)
261	5	843841	AT1G75030						5.08	4.3	7.99	9.77	7.07	10.82	11.21	10.4	6.36	5.75	6.05	4.84	4.62	4.07		1.22278	1.53041	0.927743	0.904088	0.8	0.880952		0.653367	0.476882	1.14189	0.94353	1.0908	1.03368	0.324198	0.252107	-0.136936	0.178733	-0.0698214	-0.3198		thaumatin-like protein 3 (TLP-3)
262	5	834078	AT5G40780						3.7	3.35	5.56	8.92	6.26	9.03	8.89	8.62	5.73	5.66	8.14	6.05	6.94	7.27		1.60432	1.44249	0.969629	0.987784	0.743243	1.04755		0.58756	0.758637	1.26466	1.26952	1.2872	1.22016	0.63101	1.1375	0.90741	0.613277	0.70941	0.97443		lysine histidine transporter 1 (LHT1)
263	5	818346	AT2G37690						2.77	2.19	1.73	2.71	2.14	2.43	2.16	2.29	2.39	2.77	2.92	2.53	5.19	5.38		1.56647	1.13551	1.06019	1.159	0.866438	1.03661		-0.679114	-0.372275	-0.358855	-0.0315931	-0.18893	-0.274538	-0.212875	0.0760824	0.905849	0	-0.130749	0.95772		phosphoribosylaminoimidazole carboxylase, putative / AIR carboxylase (AT2G37690)
264	5	816020	AT2G15310						1.66	1.67	1.41	2.28	1.88	1.77	1.72	1.8	2.81	2.53	3.51	2.78	2.66	2.37		1.61702	0.941489	1.04651	0.900356	0.792023	0.890977		-0.235488	0.179549	0.0512253	0.457851	0.0925661	0.116814	0.759387	1.08029	0.680243	0.607954	0.743902	0.513704		ADP-ribosylation factor B1A (ARFB1A)
265	5	834990	AT5G49300						3.81	2.72	1.97	3.29	2.67	2.56	2.54	2.81	2.22	1.72	2.71	3.31	4.57	5.24		1.67005	0.958801	1.1063	0.774775	1.2214	1.14661		-0.951595	-0.512951	-0.584963	-0.211703	-0.573647	-0.439221	-0.779231	-0.491498	0.262403	-1.14738	-0.20296	0.459776		GATA transcription factor 16 (GATA16)
266	5	828228	AT4G01870						2.29	1.89	2.1	4.29	3.6	2.83	3.62	3.09	2.18	3.16	4.77	4.69	9.22	7.23		2.04286	0.786111	0.853591	1.44954	0.983229	0.784165		-0.124958	0.652649	0.660642	0.90563	0.305454	0.432259	-0.0710195	1.05864	2.00942	0.464577	1.03424	1.65865		tolB protein-like protein (AT4G01870)
267	5	820035	AT3G08870						2.27	2.33	2.28	3.59	2.8	3.09	3.23	1.98	2.33	2.5	2.5	2.1	2.07	2.09		1.57456	1.10357	0.613003	1.07296	0.84	1.00966		0.00634153	0.302735	0.508842	0.661292	0.444915	-0.197192	0.0376377	0.139236	-0.133062	0.139236	-0.112303	-0.119189		Concanavalin A-like lectin protein kinase family protein (AT3G08870)
268	5	826791	AT4G11850						4.58	3.34	4	5.97	5.28	6.34	6.53	4.19	4.28	5.88	5.58	4.05	4	3.81		1.4925	1.20076	0.641654	1.37383	0.725806	0.9525		-0.195348	0.20519	0.511735	0.382383	0.469135	-0.128397	-0.0977368	0.284918	-0.195348	0.360469	-0.177426	-0.265557		phospholipase D gamma 1 (PLDGAMMA1)
269	5	829891	AT4G37370						1.93	1.39	1.92	3.33	2.63	3.19	2.68	1.86	2.3	2.57	2.81	2.33	3.93	2.69		1.73438	1.21293	0.69403	1.11739	0.829181	0.684478		-0.00749454	0.446462	0.473632	0.786921	0.724956	-0.0532982	0.253033	0.541969	1.02593	0.413168	0.271729	0.479005		cytochrome P450, family 81, subfamily D, polypeptide 8 (CYP81D8)
270	5	838440	AT1G18590						39.28	27.43	22.24	33.55	35.44	35.33	30.58	28.89	25.68	24.36	41.98	33.17	49.56	53.15		1.50854	0.996896	0.944735	0.948598	0.790138	1.07244		-0.820638	-0.148416	-0.361207	-0.227482	-0.152901	-0.443225	-0.61315	0.0959072	0.335381	-0.689281	-0.243916	0.436275		sulfotransferase 17 (SOT17)
271	5	843949	AT1G76170						3.23	2.49	2.09	3.23	3.24	3.16	3.1	2.85	2.31	2.41	1.63	2.06	1.94	2.37		1.54545	0.975309	0.919355	1.04329	1.2638	1.22165		-0.628031	0.00445965	-0.0592659	0	-0.0316096	-0.180572	-0.483641	-0.986662	-0.735478	-0.422501	-0.64889	-0.446647		2-thiocytidine tRNA biosynthesis protein, TtcA (AT1G76170)
272	5	838925	AT1G23170						2.32	1.93	1.52	2.43	2.17	2.39	2.26	1.77	2.08	2.3	2.95	2.19	3.27	3.48		1.59868	1.10138	0.783186	1.10577	0.742373	1.06422		-0.610053	-0.0964298	-0.037802	0.0668315	0.0428858	-0.390375	-0.157541	0.34659	0.495166	-0.0124909	-0.0831939	0.584963		transmembrane protein (Protein of unknown function DUF2359, transmembrane) (AT1G23170)
273	5	842012	AT1G55630						2.72	2.51	1.7	2.62	2.52	2.66	2.81	2.12	2.04	1.64	2.73	2.44	2.07	2.5		1.54118	1.05556	0.754448	0.803922	0.893773	1.20773		-0.678072	-0.110183	0.0469635	-0.0540398	-0.0321804	-0.359542	-0.415037	0.0052943	-0.393976	-0.729911	-0.156726	-0.121679		Pentatricopeptide repeat (PPR) superfamily protein (AT1G55630)
274	5	841741	AT1G53070						5.11	3.88	3.19	3.79	2.81	4.4	3.92	4.08	3.4	2.73	3.1	2.85	6.35	8.67		1.18809	1.56584	1.04082	0.802941	0.919355	1.36535		-0.679767	-0.862753	-0.38247	-0.431125	-0.21582	-0.324754	-0.587789	-0.721055	0.313433	-0.904422	-0.842361	0.762709		Legume lectin family protein (AT1G53070)
275	5	832321	AT5G22580						179.03	163.11	113.58	186.24	98.73	203.64	165.69	214.31	154.64	151.85	119.45	161.19	176.71	222.23		1.63973	2.06259	1.29344	0.981958	1.34943	1.2576		-0.656493	-0.858641	-0.111715	0.0569616	0.18582	0.259498	-0.211288	-0.583795	-0.0188177	-0.237554	-0.151439	0.311852		Stress responsive A/B Barrel Domain-containing protein (AT5G22580)
276	5	833855	AT5G38650						9.02	7.93	7.24	9.61	5.19	9.76	8.02	10.76	7.42	5.92	7.16	8.96	9.84	9		1.32735	1.88054	1.34165	0.797844	1.2514	0.914634		-0.317138	-0.797393	-0.169525	0.091409	0.113754	0.254479	-0.281708	-0.333168	0.125531	-0.60753	-0.0096287	-0.00320243		Proteasome maturation factor UMP1 (AT5G38650)
277	5	843911	AT1G75780						22.63	22.22	17.77	20.34	15.08	23.25	19.2	25.16	20.33	18.74	13.34	18.63	17.58	22.14		1.14463	1.54178	1.31042	0.92179	1.39655	1.25939		-0.348793	-0.5856	-0.23713	-0.153917	0.0389941	0.152895	-0.154626	-0.762478	-0.364302	-0.272116	-0.280609	-0.0315814		tubulin beta-1 chain (TUB1)
278	5	831944	AT5G18260						6.27	6.76	5.11	6.74	5.02	7.6	5.74	7.1	4.12	3.56	3.27	2.95	3.48	5.06		1.31898	1.51394	1.23693	0.864078	0.902141	1.45402		-0.295142	-0.320778	-0.127415	0.104283	0.277534	0.179354	-0.605821	-0.939175	-0.849378	-0.816588	-1.08775	-0.309328		RING/U-box superfamily protein (AT5G18260)
279	5	831919	AT5G03150						7.01	6.18	4.51	6.22	4.3	6.99	5.06	7.12	4.79	3.52	2.31	2.7	4.46	5.35		1.37916	1.62558	1.40711	0.734864	1.16883	1.19955		-0.636287	-0.705078	-0.470277	-0.1725	-0.00412199	0.0224628	-0.549389	-1.60152	-0.652371	-0.993839	-1.37646	-0.389876		C2H2-like zinc finger protein (JKD)
280	5	834073	AT5G40730						3.9	4.38	3.15	4.65	3.07	5.5	3.7	5.37	2.52	2.74	2.06	2.93	1.94	2.3		1.47619	1.79153	1.45135	1.0873	1.42233	1.18557		-0.308122	-0.345235	-0.0759489	0.253757	0.495957	0.461448	-0.63005	-0.92083	-1.00742	-0.509298	-0.412573	-0.76184		arabinogalactan protein 24 (AGP24)
281	5	839063	AT1G24470						2.77	2.74	2.77	2.7	2.13	3.39	2.49	2.87	2.63	2.87	3.03	3.16	3.65	5.19		0.974729	1.59155	1.15261	1.09125	1.0429	1.42192		0	-0.379033	-0.15374	-0.0369266	0.291399	0.0511648	-0.0748232	0.129432	0.39801	0.0511648	0.190039	0.905849		beta-ketoacyl reductase 2 (KCR2)
282	5	819929	AT3G07410						10.04	7.88	7.04	7.59	5.42	9.77	7.53	8.44	6.38	8.33	6.86	7.39	7.46	7.99		1.07812	1.80258	1.12085	1.30564	1.07726	1.07105		-0.512112	-0.889395	-0.415037	-0.403587	-0.0393288	-0.250444	-0.654131	-0.549479	-0.428512	-0.269371	-0.442113	-0.329492		RAB GTPase homolog A5B (RABA5b)
283	5	824690	AT3G55240						35.51	40.83	38.24	46.59	29.33	54.06	40.56	45	57.04	79.15	72.4	106.21	66.72	85		1.21836	1.84316	1.10947	1.38762	1.46699	1.27398		0.106857	-0.275848	0.191832	0.391795	0.606336	0.3417	0.683749	1.02776	0.909894	1.15636	1.58062	1.25924		Plant protein 1589 of unknown function (AT3G55240)
284	5	832133	AT5G20110						11.09	10.43	10.19	13.66	8.46	14.07	9.95	13.71	4.68	4.31	2.79	3.43	5.15	7.11		1.34053	1.66312	1.37789	0.92094	1.22939	1.38058		-0.122105	-0.39053	-0.156491	0.300698	0.343363	0.305969	-1.24468	-1.99092	-1.10662	-1.3635	-1.69298	-0.641338		Dynein light chain type 1 family protein (AT5G20110)
285	5	843141	AT1G68130						6.52	6.42	5.47	6.88	5.17	7.8	5.37	6.51	3.95	3.3	4.29	4.27	5.02	5.94		1.25777	1.5087	1.21229	0.835443	0.995338	1.18327		-0.253331	-0.334708	-0.27995	0.0775366	0.258602	-0.00221442	-0.723019	-0.603894	-0.377185	-0.982406	-0.610636	-0.134409		indeterminate (ID)-domain 14 (IDD14)
286	5	823491	AT3G43800						31.29	29.21	23.82	33.55	23.56	36.56	26.15	31.03	20.32	20.49	11.56	11.67	7.57	8.3		1.40848	1.55178	1.18662	1.00837	1.00952	1.09643		-0.393528	-0.409362	-0.258891	0.100611	0.224564	-0.012038	-0.622801	-1.43656	-2.04734	-0.610782	-1.4229	-1.91452		glutathione S-transferase tau 27 (GSTU27)
287	5	837760	AT1G12080						33.5	28.85	18.35	37.25	21.66	34.48	32.5	40.53	30.32	26.99	25.71	30.66	26.79	38.56		2.02997	1.59187	1.24708	0.890172	1.19253	1.43934		-0.868381	-0.629128	-0.0437214	0.153079	0.0415987	0.274829	-0.143891	-0.381831	-0.322467	-0.311736	-0.127803	0.202944		Vacuolar calcium-binding protein-like protein (AT1G12080)
288	5	818648	AT2G40530						3.84	3.01	1.8	3.55	2.23	3.43	2.86	3.4	2.6	1.89	1.41	1.62	2.32	1.97		1.97222	1.53812	1.18881	0.726923	1.14894	0.849138		-1.09311	-0.784063	-0.425091	-0.113287	-0.162898	-0.175572	-0.562595	-1.44541	-0.726982	-1.02272	-1.24511	-0.962911		transmembrane protein (AT2G40530)
289	5	836042	AT5G59240						1.48	1.57	1.14	2.04	1.28	1.9	1.67	1.94	1.02	1.07	2	1.65	4.69	4.64		1.78947	1.48438	1.16168	1.04902	0.825	0.989339		-0.376563	-0.209453	0.174251	0.462972	0.360402	0.390459	-0.537028	0.434403	1.66399	-0.467986	0.156869	1.64853		Ribosomal protein S8e family protein (AT5G59240)
290	5	839497	AT1G03457						2.88	3.26	2.42	3.74	2.78	3.53	2.79	3.52	1.94	2.17	1.62	1.79	1.41	1.07		1.54545	1.26978	1.26165	1.11856	1.10494	0.758865		-0.251062	-0.0509839	-0.0458037	0.376969	0.293599	0.289507	-0.570012	-0.830075	-1.03037	-0.408374	-0.686109	-1.42846		RNA-binding (RRM/RBD/RNP motifs) family protein (AT1G03457)
291	5	842096	AT1G56430						17.63	15.67	11.03	17.48	13.53	18.21	13.6	16.98	12	9	10.14	8.24	11.72	14.34		1.58477	1.3459	1.24853	0.75	0.812623	1.22355		-0.6766	-0.381871	-0.374426	-0.0123273	0.0466984	-0.054196	-0.554998	-0.797975	-0.58906	-0.970036	-1.09732	-0.297987		nicotianamine synthase 4 (NAS4)
292	5	823652	AT3G45160						23.3	14.53	7.55	16.02	10.79	16.12	10.8	15.26	14.54	9.84	5.98	8.29	9.61	10.16		2.12185	1.49398	1.41296	0.676754	1.38629	1.05723		-1.62578	-1.11064	-1.1093	-0.540456	-0.531478	-0.610575	-0.680303	-1.96211	-1.27772	-1.2436	-1.49089	-1.19743		Putative membrane lipoprotein (AT3G45160)
293	5	824605	AT3G54390						4.85	3.87	2.51	3.9	3.09	3.92	3.25	4.14	4.72	4	5.12	5.38	5.51	7.74		1.55378	1.26861	1.27385	0.847458	1.05078	1.40472		-0.950297	-0.650378	-0.577545	-0.314511	-0.307131	-0.228354	-0.0391979	0.0781591	0.184068	-0.277985	0.149621	0.674349		sequence-specific DNA binding transcription factor (AT3G54390)
294	5	834716	AT5G46730						4.61	4.24	2.82	4.59	3.64	4.27	3.7	4.77	4.2	3.3	4.2	3.94	4.18	4.43		1.62766	1.17308	1.28919	0.785714	0.938095	1.05981		-0.709072	-0.340828	-0.317241	-0.0062726	-0.110531	0.0492225	-0.134377	-0.134377	-0.141264	-0.482301	-0.226571	-0.0574601		glycine-rich protein (AT5G46730)
295	5	815865	AT2G13820						5.87	5.84	3.72	6.11	4.71	6.17	4.25	7.32	6.07	4.19	6.1	4.58	9.11	8.55		1.64247	1.30998	1.72235	0.69028	0.75082	0.938529		-0.658058	-0.317633	-0.465898	0.0578119	0.07191	0.318483	0.048336	0.0554487	0.634091	-0.48641	-0.358013	0.542564		Bifunctional inhibitor/lipid-transfer protein/seed storage 2S albumin superfamily protein (XYP2)
296	5	834906	AT5G48500						6.37	5.7	4.16	6.31	4.64	5.57	4.9	6.76	4.81	4.45	3.24	4.22	6.29	5.64		1.51683	1.20043	1.37959	0.925156	1.30247	0.896661		-0.61471	-0.457169	-0.378512	-0.0136534	-0.193616	0.0857299	-0.405256	-0.9753	-0.0182334	-0.517488	-0.59405	-0.175598		pathogenic type III effector avirulence factor Avr AvrRpt-cleavage: cleavage site protein (AT5G48500)
297	5	844281	AT1G79430						5.32	5.92	3.05	5.27	4.21	5.83	4.92	5.17	6.66	6.96	7.54	6.26	5.92	6.29		1.72787	1.3848	1.05081	1.04505	0.830239	1.0625		-0.802617	-0.337606	-0.112768	-0.0136233	0.13207	-0.041262	0.324096	0.503138	0.154171	0.387661	0.234736	0.241634		Homeodomain-like superfamily protein (APL)
298	5	822677	AT3G29770						2.61	2.78	1.72	2.61	1.96	2.83	2.32	2.58	2.12	2.03	2.09	1.67	1.57	1.83		1.51744	1.44388	1.11207	0.957547	0.799043	1.16561		-0.601641	-0.413196	-0.169925	0	0.116752	-0.0166787	-0.299986	-0.320547	-0.733285	-0.36257	-0.644202	-0.512206		methyl esterase 11 (MES11)
299	5	844147	AT1G78110						3.5	3.98	1.87	3.35	2.12	3.27	2.24	3.32	2.8	2.13	2.22	2.01	1.45	1.68		1.79144	1.54245	1.48214	0.760714	0.905405	1.15862		-0.904317	-0.723291	-0.643856	-0.0631938	-0.0980643	-0.0761717	-0.321928	-0.656795	-1.2713	-0.716501	-0.800159	-1.05889		nucleolar GTP-binding protein (AT1G78110)
300	5	824014	AT3G48550						6.53	5.91	2.25	5.57	2.66	5.48	3.9	5.51	4	3.11	2.65	3.28	4.02	4.7		2.47556	2.06015	1.41282	0.7775	1.23774	1.16915		-1.53716	-1.29566	-0.743609	-0.229406	-0.252907	-0.245031	-0.707083	-1.30109	-0.699887	-1.07017	-0.993387	-0.474422		SHOOT GRAVITROPISM-like protein (AT3G48550)
301	5	823745	AT3G46020						3.93	3.45	2.2	2.77	1.8	3.51	2.04	3.16	4.25	4.06	3.25	3.84	4.3	4.5		1.25909	1.95	1.54902	0.955294	1.18154	1.04651		-0.837026	-1.12653	-0.94596	-0.504643	-0.163058	-0.314605	0.112934	-0.27409	0.129807	0.0469504	-0.033423	0.195396		RNA-binding (RRM/RBD/RNP motifs) family protein (AT3G46020)
302	5	843806	AT1G74670						43.51	51.75	36.3	49.52	26.01	46.98	39.44	47.33	25.12	27.63	16.01	14.84	4.31	5.11		1.36419	1.80623	1.20005	1.09992	0.926921	1.18561		-0.261377	-0.742281	-0.141687	0.186664	0.1107	0.121408	-0.792511	-1.44237	-3.33559	-0.655111	-1.55186	-3.08995		Gibberellin-regulated family protein (GASA6)
303	5	844105	AT1G77690						5.34	4.84	3.09	4.11	2.75	4.19	3.64	4	3.44	2.41	2.59	1.91	1.47	2.16		1.3301	1.52364	1.0989	0.700581	0.737452	1.46939		-0.789233	-0.957408	-0.552901	-0.377701	-0.349889	-0.41684	-0.634431	-1.04389	-1.86102	-1.14781	-1.48327	-1.30581		like AUX1 3 (LAX3)
304	5	843445	AT1G71050						7.97	4.5	3.36	4.21	4.63	7.27	5.12	4.67	6.06	5.33	3.52	5.24	4.86	5.03		1.25298	1.57019	0.912109	0.879538	1.48864	1.03498		-1.24612	-0.783568	-0.638436	-0.920759	-0.132624	-0.771157	-0.395262	-1.179	-0.713623	-0.580444	-0.605013	-0.664021		Heavy metal transport/detoxification superfamily protein (HIPP20)
305	5	831558	AT5G16950						4.19	3.21	3.14	3.55	3.46	5.23	3.75	3.43	2.92	3.28	4.04	3.07	5.43	5.23		1.13057	1.51156	0.914667	1.12329	0.759901	0.963168		-0.416186	-0.276178	-0.16006	-0.239131	0.319861	-0.288742	-0.520982	-0.052595	0.374002	-0.353254	-0.448712	0.319861		krueppel-like factor (AT5G16950)
306	5	816491	AT2G19720						7.71	6.56	5.75	7.38	6.56	10.5	7.66	7.89	6.86	7.76	7.35	7.87	10.18	9.88		1.28348	1.60061	1.03003	1.1312	1.07075	0.97053		-0.423169	-0.233035	-0.00938647	-0.06311	0.445587	0.0332944	-0.168522	-0.0689866	0.400935	0.00932579	0.0296328	0.35778		ribosomal protein S15A B (rps15ab)
307	5	826630	AT4G10380						3.57	2.43	2.01	2.46	2.26	3.56	2.84	3.11	2.4	2.56	1.59	2.05	2.6	2.72		1.22388	1.57522	1.09507	1.06667	1.28931	1.04615		-0.828729	-0.659601	-0.330033	-0.537266	-0.00404683	-0.199009	-0.57289	-1.1669	-0.457412	-0.47978	-0.8003	-0.392317		NOD26-like intrinsic protein 5;1 (NIP5;1)
308	5	820543	AT3G13430						3.34	2.61	3.3	3.32	3	4.77	3.36	3.04	2.58	2.46	2.09	2.09	2.03	1.92		1.00606	1.59	0.904762	0.953488	1	0.945813		-0.0173821	-0.154886	0.00861313	-0.00866486	0.514141	-0.135777	-0.372477	-0.676345	-0.718368	-0.44119	-0.676345	-0.798742		RING/U-box superfamily protein (AT3G13430)
309	5	819941	AT3G07525						2.79	3.19	3.26	4.02	3.22	4.91	4.14	3.84	3.51	2.99	2.81	3.25	2.94	2.77		1.23313	1.52484	0.927536	0.851852	1.15658	0.942177		0.224607	0.206796	0.569366	0.52693	0.815458	0.460841	0.331206	0.010305	0.075551	0.0998804	0.220175	-0.0103791		autophagocytosis-associated family protein (ATG10)
310	5	822281	AT3G26690						2.35	1.6	1.81	1.92	1.44	2.51	2.04	1.89	1.73	2.07	2.18	2.08	2.2	2.34		1.06077	1.74306	0.926471	1.19653	0.954128	1.06364		-0.376671	-0.706592	-0.204092	-0.291554	0.0950266	-0.314275	-0.441889	-0.108333	-0.0951572	-0.18303	-0.176077	-0.00615223		nudix hydrolase homolog 13 (NUDX13)
311	5	837720	AT1G11760						4.23	3.88	2.91	4.08	2.63	4.03	3.76	3.23	3.87	3.99	4.1	4.44	3.23	3.22		1.40206	1.53232	0.859043	1.03101	1.08293	0.996904		-0.539639	-0.685595	-0.169925	-0.0520885	-0.0698778	-0.389123	-0.128324	-0.0450338	-0.389123	-0.0842689	0.069902	-0.393597		mediator of RNA polymerase II transcription subunit-like protein (MED32)
312	5	2745572	AT2G30942						3.18	2.64	2.1	2.85	2.08	3.38	3.44	2.49	2.26	2.65	2.2	2.09	2.35	1.94		1.35714	1.625	0.723837	1.17257	0.95	0.825532		-0.598637	-0.612443	0.113382	-0.158065	0.0879965	-0.352881	-0.492704	-0.531523	-0.436366	-0.263034	-0.605524	-0.71297		transmembrane protein, putative (DUF3317) (AT2G30942)
313	6	840324	AT1G34245						2.6	2.79	2.08	1.81	2.09	2.25	3.83	2.36	3.26	2.64	2.02	2.79	3.07	3.49		0.870192	1.07656	0.616188	0.809816	1.38119	1.13681		-0.321928	-0.315009	0.558833	-0.522522	-0.208587	-0.139725	0.32636	-0.364156	0.239727	0.0220263	0.101753	0.424715		Putative membrane lipoprotein (EPF2)
314	6	814720	AT2G01890						6.16	5.42	5.09	3.99	3.88	5.14	5.46	3.62	3.16	2.89	2.07	2.16	1.37	1.4		0.78389	1.32474	0.663004	0.914557	1.04348	1.0219		-0.275265	-0.666874	-0.174029	-0.626542	-0.261162	-0.766941	-0.963006	-1.5733	-2.16875	-1.09186	-1.5119	-2.1375		purple acid phosphatase 8 (PAP8)
315	6	840314	AT1G34150						3.32	3.12	2.02	2.4	2.4	2.61	3.16	1.94	2.47	2.78	3.27	2.29	2.07	2.59		1.18812	1.0875	0.613924	1.12551	0.700306	1.25121		-0.716828	-0.468149	-0.0712587	-0.468149	-0.347133	-0.775127	-0.426672	-0.0218926	-0.681552	-0.256098	-0.535836	-0.358231		Pseudouridine synthase family protein (AT1G34150)
316	6	824001	AT3G48425						3.52	3.77	2.77	2.49	3.05	3.23	3.22	2.11	2.98	3.38	3.27	2.7	2.69	3.39		0.898917	1.05902	0.65528	1.13423	0.825688	1.26022		-0.345689	-0.206766	-0.128515	-0.49943	-0.124041	-0.738332	-0.240263	-0.106285	-0.387969	-0.0585522	-0.382616	-0.0542902		DNAse I-like superfamily protein (AT3G48425)
317	6	838928	AT1G23200						1.86	1.55	1.6	1.68	1.98	1.59	1.97	1.3	2.37	2.5	3.81	3.33	3.12	3.22		1.05	0.80303	0.659898	1.05485	0.874016	1.03205		-0.217231	0.0901978	0.082893	-0.146841	-0.226276	-0.516791	0.349584	1.03449	0.746243	0.426625	0.84022	0.791758		Plant invertase/pectin methylesterase inhibitor superfamily (AT1G23200)
318	7	842551	AT1G62540						7.94	4.37	5.15	4.35	7.59	6.75	5.86	3.69	6.53	7.8	9.04	9.78	13.33	10.02		0.84466	0.889328	0.629693	1.19449	1.08186	0.751688		-0.624567	-0.0650391	-0.438238	-0.868124	-0.234252	-1.10552	-0.282056	0.187184	0.747466	-0.0256649	0.300695	0.335672		flavin-monooxygenase glucosinolate S-oxygenase 2 (FMO GS-OX2)
319	7	826821	AT4G12130						3.54	3.37	3.62	3	3.7	2.93	3.4	2.26	4.45	3.97	5.27	4.78	6.92	6.01		0.828729	0.791892	0.664706	0.892135	0.907021	0.868497		0.0322403	0.0637759	-0.0582146	-0.238787	-0.272849	-0.647427	0.330056	0.574054	0.967023	0.16539	0.433261	0.763616		Glycine cleavage T-protein family (AT4G12130)
320	7	819262	AT2G46510						19.89	10.76	15.52	10.7	13.15	8.2	6.38	5.31	12.08	12.96	36.94	27.19	23.14	16.11		0.689433	0.623574	0.832288	1.07285	0.736058	0.696197		-0.357915	-0.59698	-1.64041	-0.894432	-1.27835	-1.90526	-0.719423	0.893141	0.218346	-0.617978	0.451033	-0.304087		ABA-inducible BHLH-type transcription factor (AIB)
321	7	836114	AT5G59920						12.82	9.19	11.08	8.28	12.44	8.05	8.55	5.36	11.09	12.15	27.33	19.88	12.92	11.02		0.747292	0.647106	0.626901	1.09558	0.727406	0.852941		-0.210438	-0.0434098	-0.5844	-0.630694	-0.671336	-1.25809	-0.209137	1.09209	0.0112098	-0.0774399	0.632921	-0.218272		Cysteine/Histidine-rich C1 domain family protein (ULI3)
322	7	842901	AT1G65890						9.83	3.95	5.37	3.45	7.03	4.14	3.69	2	5.6	4.59	6.29	5.77	13.16	9.18		0.642458	0.588905	0.542005	0.819643	0.917329	0.697568		-0.872269	-0.483667	-1.41357	-1.5106	-1.24756	-2.29719	-0.811765	-0.644131	0.420896	-1.0987	-0.76862	-0.0986973		acyl activating enzyme 12 (AAE12)
323	7	817901	AT2G33380						145.97	119.4	148.63	100.76	191.35	125.68	102.09	80.97	335.51	437.53	791.82	708.43	1022.38	789.21		0.677925	0.656807	0.793124	1.30407	0.894686	0.771934		0.0260534	0.390542	-0.51583	-0.534749	-0.215917	-0.850213	1.20068	2.4395	2.80819	1.58371	2.27895	2.43474		Caleosin-related family protein (RD20)
324	7	842398	AT1G61065						5.2	2.79	4.68	3.3	5.18	2.86	3.4	2.71	3.4	4.09	6.77	6.15	5.39	5.52		0.705128	0.552124	0.797059	1.20294	0.908419	1.02412		-0.152003	-0.00555953	-0.612977	-0.656046	-0.862496	-0.940219	-0.612977	0.380644	0.0517736	-0.346411	0.242075	0.0861566		1,3-beta-glucan synthase component (DUF1218) (AT1G61065)
325	7	835308	AT5G52320						58.02	34.22	57.23	35	61.76	37.37	38.91	27.33	61.52	70.9	146.81	144.79	143.12	137.35		0.611567	0.605084	0.70239	1.15247	0.986241	0.959684		-0.0197787	0.0901225	-0.576409	-0.729195	-0.63467	-1.08606	0.0845052	1.33933	1.3026	0.289235	1.31934	1.24323		cytochrome P450, family 96, subfamily A, polypeptide 4 (CYP96A4)
326	7	843860	AT1G75230						12.92	6.21	15.76	8.82	14.9	8.5	9.66	5.99	5.74	6.15	14.93	11.9	8.15	6.57		0.559645	0.57047	0.620083	1.07143	0.797053	0.806135		0.286661	0.205706	-0.419511	-0.550756	-0.604071	-1.10898	-1.17048	0.208608	-0.664734	-1.07095	-0.118644	-0.975641		DNA glycosylase superfamily protein (AT1G75230)
327	7	817774	AT2G32150						46.47	28.01	70.45	36.68	67.55	37.29	37.97	23.35	26.65	36.09	84.73	63.88	46.36	35.68		0.520653	0.552036	0.614959	1.35422	0.753924	0.769629		0.6003	0.539656	-0.29144	-0.341306	-0.317511	-0.992877	-0.802164	0.866573	-0.00341908	-0.364701	0.459065	-0.381184		Haloacid dehalogenase-like hydrolase (HAD) superfamily protein (AT2G32150)
328	7	843639	AT1G73080						8.1	5.88	9.02	6.97	10.87	7.05	6.5	5.13	8.14	7.95	19.45	13.42	7.41	5.98		0.772727	0.648574	0.789231	0.976658	0.689974	0.807018		0.155206	0.424358	-0.317482	-0.216763	-0.200299	-0.658963	0.00710689	1.26378	-0.128448	-0.026967	0.728391	-0.437776		PEP1 receptor 1 (PEPR1)
329	7	839049	AT1G24330						5.49	4.01	6.02	4.3	6.3	4.11	3.62	3.25	3.5	3.32	8.58	7.61	6.63	5.34		0.714286	0.652381	0.89779	0.948571	0.886946	0.80543		0.132957	0.198546	-0.600816	-0.352469	-0.417668	-0.756366	-0.649451	0.644171	0.272203	-0.725623	0.47109	-0.0399664		ARM repeat superfamily protein (AT1G24330)
330	7	817561	AT2G30100						30.98	20.97	31.29	21.18	34.71	20.37	18.92	13.16	23.17	21.7	28.36	25.46	17.3	20.03		0.676894	0.586863	0.69556	0.936556	0.897743	1.1578		0.0143645	0.164014	-0.711425	-0.548635	-0.604891	-1.23518	-0.419079	-0.12748	-0.840565	-0.513642	-0.283105	-0.629175		pentatricopeptide (PPR) repeat-containing protein (AT2G30100)
331	7	834768	AT5G47220						17.32	7.58	68.76	30.19	60.93	42.34	58.84	40.6	5.21	5.84	17.36	21.48	10.56	13.96		0.439063	0.694896	0.690007	1.12092	1.23733	1.32197		1.98913	1.81471	1.76436	0.801632	1.28958	1.22904	-1.73308	0.00332802	-0.713829	-1.5684	0.310555	-0.31114		ethylene responsive element binding factor 2 (ERF2)
332	7	827464	AT4G17500						14.49	4.76	27.67	14.1	20.66	13.63	13.03	8.33	3.89	5.17	10.38	12.73	6.32	5.57		0.509577	0.659729	0.639294	1.32905	1.2264	0.881329		0.933265	0.511783	-0.153221	-0.0393624	-0.088272	-0.798669	-1.89722	-0.481251	-1.19706	-1.48682	-0.186825	-1.37931		ethylene responsive element binding factor 1 (ERF-1)
333	7	816689	AT2G21500						9.19	6.29	13.33	9.42	13.7	8.97	9.94	9.6	5.69	6.73	9.19	9.41	3.8	3.66		0.706677	0.654745	0.965795	1.18278	1.02394	0.963158		0.53654	0.576039	0.113181	0.0356622	-0.0349569	0.0629695	-0.691636	0	-1.27407	-0.449458	0.0341299	-1.32822		RING/U-box superfamily protein (AT2G21500)
334	7	831728	AT5G02950						2.53	1.78	2.92	1.82	2.63	1.96	2.12	2.12	2.86	3.26	4.21	3.7	2.65	2.87		0.623288	0.745247	1	1.13986	0.87886	1.08302		0.206831	0.0559254	-0.255073	-0.475199	-0.368284	-0.255073	0.176878	0.734683	0.066855	0.365735	0.548388	0.181913		Tudor/PWWP/MBT superfamily protein (AT5G02950)
335	7	843550	AT1G72180						24.6	23.49	25.36	22.84	36.88	23.54	33.25	25.08	18.05	18.46	42.81	28.61	32.18	23.51		0.900631	0.638286	0.754286	1.02271	0.668302	0.730578		0.0438964	0.58418	0.434696	-0.107096	-0.063544	0.027879	-0.446659	0.79929	0.387506	-0.414256	0.217861	-0.0653838		Leucine-rich receptor-like protein kinase family protein (AT1G72180)
336	7	3767579	AT1G60270						27.97	16.38	20.9	17.32	32.65	19.8	24.84	22.04	24.31	27.33	48.96	41.37	60.09	43.54		0.828708	0.606432	0.887279	1.12423	0.844975	0.72458		-0.420377	0.223203	-0.171215	-0.691441	-0.49838	-0.343756	-0.20233	0.807723	1.10324	-0.0333948	0.564705	0.638461		beta glucosidase 6 (BGLU6)
337	7	831687	AT5G01730						3.57	2.74	2.99	2.62	4.51	2.75	3.44	3.32	3.28	2.91	4.78	4.21	2.55	2.9		0.876254	0.609756	0.965116	0.887195	0.880753	1.13725		-0.255779	0.337203	-0.0535155	-0.446357	-0.376492	-0.104741	-0.122228	0.421087	-0.485427	-0.294905	0.237896	-0.299871		SCAR family protein 4 (SCAR4)
338	7	824255	AT3G50910						12.11	10.87	13.87	11.73	17.66	11.73	14.48	11.64	12.7	14.77	32.95	24.55	21.32	16.34		0.84571	0.664213	0.803867	1.16299	0.745068	0.766417		0.195769	0.544286	0.257863	-0.0459959	-0.0459959	-0.0571078	0.0686296	1.44408	0.816009	0.286471	1.01952	0.432209		netrin receptor DCC (AT3G50910)
339	7	837748	AT1G11960						13.67	7.67	13.27	7.62	16.21	8.9	13.88	9.62	9.32	12.85	30.7	30.15	9.5	11.34		0.574228	0.549044	0.693084	1.37876	0.982085	1.19368		-0.0428449	0.245871	0.0219943	-0.84315	-0.619136	-0.506904	-0.552611	1.16723	-0.525014	-0.0892449	1.14114	-0.269593		ERD (early-responsive to dehydration stress) family protein (AT1G11960)
340	7	835385	AT5G53050						48.89	36.29	65.06	41.85	89.21	50.21	69.63	52.06	51.02	60.26	118.56	92.94	79.5	67.85		0.643252	0.562829	0.747666	1.18111	0.783907	0.853459		0.412231	0.867666	0.51017	-0.224312	0.0384353	0.0906359	0.0615235	1.27801	0.701415	0.301661	0.92676	0.472809		alpha/beta-Hydrolases superfamily protein (AT5G53050)
341	7	838453	AT1G18710						6.55	3.56	13.41	6.77	17.55	8.15	10.01	7.63	4.93	6.77	20.32	16.08	17.76	12.87		0.504847	0.464387	0.762238	1.37323	0.791339	0.724662		1.03374	1.4219	0.611875	0.0476609	0.315305	0.220188	-0.409907	1.63333	1.43906	0.0476609	1.2957	0.974445		myb domain protein 47 (MYB47)
342	7	843970	AT1G76380						7.07	4.62	7.26	5.84	9.27	5.52	6.38	5.66	5.48	6.57	12.06	9.15	10.6	7.16		0.804408	0.595469	0.887147	1.19891	0.758706	0.675472		0.0382593	0.390859	-0.148154	-0.275742	-0.357042	-0.320908	-0.367534	0.770448	0.584282	-0.105817	0.372062	0.0182494		DNA-binding bromodomain-containing protein (AT1G76380)
343	7	827435	AT4G17230						15.97	11.02	27.37	18.96	39.67	19.34	24.88	17.32	15.71	21.49	59.73	44.93	17.08	13.57		0.692729	0.487522	0.696141	1.36792	0.752218	0.794496		0.777231	1.31268	0.639622	0.247595	0.276223	0.117075	-0.0236811	1.90309	0.0969437	0.428301	1.49231	-0.234944		SCARECROW-like 13 (SCL13)
344	7	828377	AT4G22780						6.09	5.05	12.09	8.9	18.1	10.37	12.07	10.34	5.79	6.58	22.47	16.58	4.41	6.12		0.736146	0.572928	0.856669	1.13644	0.737873	1.38776		0.9893	1.57148	0.986912	0.547363	0.767902	0.763722	-0.0728789	1.88349	-0.465664	0.111645	1.44493	0.00708942		ACT domain repeat 7 (ACR7)
345	7	829843	AT4G36900						6.79	6.12	13.8	9.74	19.59	9.85	14.5	13.47	9.36	11.43	33.97	23.21	10.73	9.86		0.705797	0.502808	0.928966	1.22115	0.68325	0.918919		1.02318	1.52863	1.09457	0.52051	0.536712	0.988266	0.463097	2.32278	0.660167	0.751342	1.77326	0.538176		related to AP2 10 (RAP2.10)
346	7	839804	AT1G29300						2.22	1.75	2.25	2.13	3.1	1.99	1.87	1.83	1.4	1.12	2.31	2	2.26	1.9		0.946667	0.641935	0.97861	0.8	0.865801	0.840708		0.0193653	0.481709	-0.247521	-0.0597062	-0.157791	-0.278716	-0.665133	0.0573332	0.0257631	-0.987061	-0.15056	-0.22456		intracellular protein transporter, putative (DUF641) (UNE1)
347	7	843971	AT1G76390						8.27	6.92	8.27	6.98	10.97	7.1	7.92	6.75	6.55	6.98	16.48	12.53	13.29	11.79		0.844015	0.64722	0.852273	1.06565	0.760316	0.887133		0	0.407604	-0.0623869	-0.24466	-0.220068	-0.293	-0.336392	0.994757	0.684382	-0.24466	0.599427	0.511604		ARM repeat superfamily protein (PUB43)
348	7	835603	AT5G55120						27.58	17.02	22.7	18.36	33.44	19.29	19.73	16.31	23.97	23.07	61.57	41.16	55.87	38.23		0.808811	0.576854	0.82666	0.962453	0.668507	0.684267		-0.28093	0.277952	-0.483232	-0.587056	-0.515769	-0.757866	-0.202393	1.15861	1.01845	-0.257604	0.577621	0.471083		GDP-L-galactose phosphorylase VITAMIN C DEFECTIVE 5 (VTC5) (VTC5)
349	7	817367	AT2G28210						5.03	3.21	4.66	2.87	5.51	4.04	3.68	3.83	4.76	5.08	5	5.6	4.06	4.4		0.61588	0.733212	1.04076	1.06723	1.12	1.08374		-0.110228	0.131494	-0.450853	-0.809508	-0.316203	-0.393214	-0.0795968	-0.00863031	-0.309079	0.0142701	0.154868	-0.193055		alpha carbonic anhydrase 2 (ACA2)
350	7	837119	AT1G06100						2.71	2.71	4.32	2.59	4.84	3.61	3.42	2.46	2.64	3.25	2.95	3.61	3.67	2.94		0.599537	0.745868	0.719298	1.23106	1.22373	0.80109		0.672738	0.836714	0.335703	-0.0653408	0.413706	-0.139635	-0.0377549	0.122422	0.437487	0.262147	0.413706	0.117523		Fatty acid desaturase family protein (AT1G06100)
351	7	827481	AT4G17615						21.55	16.25	27.94	17.09	31.5	23.71	21.94	18.76	10.56	12.24	23.11	19.47	9.64	9.67		0.611668	0.752698	0.855059	1.15909	0.842492	1.00311		0.374644	0.547664	0.0258757	-0.334535	0.137808	-0.200028	-1.02908	0.100829	-1.16058	-0.816084	-0.146435	-1.1561		calcineurin B-like protein 1 (CBL1)
352	7	842120	AT1G56650						39.43	21.25	43.49	22.55	67.57	37.84	30.66	21.05	36.3	36.57	65.31	58.33	145.74	108.14		0.51851	0.560012	0.686562	1.00744	0.893125	0.742006		0.14139	0.777089	-0.362936	-0.806166	-0.0593816	-0.905473	-0.119324	0.72801	1.88603	-0.108633	0.564944	1.45553		production of anthocyanin pigment 1 (PAP1)
353	7	3767578	AT1G60260						29.43	19.85	29.39	19.66	35.19	23.15	23.5	20.96	26.71	30.79	47.85	38.29	53.43	39.72		0.668935	0.657857	0.891915	1.15275	0.800209	0.743403		-0.00196218	0.257878	-0.324627	-0.582024	-0.346275	-0.489649	-0.139908	0.701231	0.860362	0.0651743	0.37968	0.432578		beta glucosidase 5 (BGLU5)
354	7	831322	AT5G14700						15.69	9.18	15.58	10.09	19.46	12.24	12.21	11.13	10.72	13.46	25.6	21.44	29.7	24		0.647625	0.628983	0.911548	1.2556	0.8375	0.808081		-0.0101501	0.310666	-0.361782	-0.636919	-0.358242	-0.495392	-0.54954	0.706298	0.920618	-0.221167	0.45046	0.613189		NAD (P)-binding Rossmann-fold superfamily protein (AT5G14700)
355	7	830539	AT5G06510						2.18	1.76	2.52	1.61	1.88	1.63	2.07	1.96	1.72	1.93	2.09	2.92	3.65	4.49		0.638889	0.867021	0.94686	1.12209	1.39713	1.23014		0.209096	-0.213595	-0.0746974	-0.437267	-0.419456	-0.153474	-0.34192	-0.0608252	0.743568	-0.175727	0.42164	1.04239		nuclear factor Y, subunit A10 (NF-YA10)
356	7	826971	AT4G13400						4.1	3.31	4.4	2.68	3.55	3.01	2.69	2.79	3.54	3.58	3.83	3.76	2.87	3.53		0.609091	0.847887	1.03717	1.0113	0.981723	1.22997		0.10188	-0.207805	-0.608018	-0.613391	-0.44586	-0.555359	-0.211875	-0.0982795	-0.514573	-0.195664	-0.124891	-0.215956		2-oxoglutarate (2OG) and Fe (II)-dependent oxygenase superfamily protein (AT4G13400)
357	7	843362	AT1G70260						12.89	6.52	9.25	5.42	7.08	5.89	6.63	5.8	4.57	5.13	5.16	3.89	4.88	4.89		0.585946	0.831921	0.874811	1.12254	0.753876	1.00205		-0.478727	-0.864431	-0.959171	-1.24989	-1.12991	-1.15213	-1.49599	-1.32081	-1.4013	-1.32922	-1.72841	-1.39835		nodulin MtN21 /EamA-like transporter family protein (UMAMIT36)
358	7	824569	AT3G54020						9.66	7.53	10.79	6.04	9.53	6.07	7.41	6.57	4.49	5.3	10.35	10.05	4	3.79		0.559778	0.636936	0.88664	1.1804	0.971014	0.9475		0.1596	-0.019547	-0.38255	-0.677475	-0.670327	-0.55613	-1.10531	0.0995357	-1.27202	-0.866031	0.0571004	-1.34983		Inositol phosphorylceramide synthase 1 (AtIPCS1)
359	7	818251	AT2G36790						1.88	2.14	5.48	3.41	2.94	3.35	3.34	2.94	1.79	1.68	2.28	2.03	1.66	1.42		0.622263	1.13946	0.88024	0.938547	0.890351	0.855422		1.54344	0.645083	0.829115	0.859039	0.833428	0.645083	-0.0707731	0.278301	-0.179549	-0.162271	0.110747	-0.404842		UDP-glucosyl transferase 73C6 (UGT73C6)
360	7	819308	AT2G46940						10.26	5.95	13.05	9.39	7.25	8.21	2.63	5.82	23.42	23.86	11.08	13.05	8.41	8.52		0.71954	1.13241	2.21293	1.01879	1.1778	1.01308		0.347019	-0.500978	-1.9639	-0.127834	-0.321577	-0.81794	1.19071	0.110927	-0.286853	1.21756	0.347019	-0.268105		fold protein (AT2G46940)
361	7	815073	AT2G05250						7.63	7.52	7.67	6.77	6.17	3.59	6.14	0.79	5.21	5.72	5.23	5	5.7	5.09		0.88266	0.581848	0.128664	1.09789	0.956023	0.892982		0.00754352	-0.306413	-0.313444	-0.172527	-1.0877	-3.27176	-0.5504	-0.544872	-0.420721	-0.415668	-0.609755	-0.584017		DNAJ heat shock N-terminal domain-containing protein (AT2G05250)
362	7	827026	AT4G13920						1.64	1.93	2.09	2.14	1.56	1.59	1.86	1.04	2.61	3.59	2.84	1.96	2.15	2.08		1.02392	1.01923	0.55914	1.37548	0.690141	0.967442		0.349807	-0.0721498	0.181607	0.383915	-0.044669	-0.657112	0.670354	0.792195	0.390641	1.13029	0.257158	0.342888		receptor like protein 50 (RLP50)
363	7	829897	AT4G37430						3.77	2.79	2.93	3.23	3.57	2.85	2.95	1.55	3.06	3.23	5.26	3.7	6.35	5.29		1.10239	0.798319	0.525424	1.05556	0.703422	0.833071		-0.363664	-0.0786404	-0.35385	-0.22303	-0.403603	-1.2823	-0.301033	0.480498	0.752192	-0.22303	-0.0270393	0.488703		cytochrome P450, family 91, subfamily A, polypeptide 2 (CYP91A2)
364	7	834693	AT5G46500						1.81	1.74	2.31	2.21	2	2.1	1.83	0.99	3.14	3.4	2.86	3.51	1.07	1.06		0.95671	1.05	0.540984	1.0828	1.22727	0.990654		0.351903	0.14401	0.015854	0.288057	0.2144	-0.870489	0.794775	0.660025	-0.758379	0.909545	0.955481	-0.771925		protein VARIATION IN COMPOUND TRIGGERED ROOT growth protein (AT5G46500)
365	7	842766	AT1G64580						2.37	2.32	1.75	1.91	2.55	1.6	1.59	1.5	2.51	1.9	2.51	1.98	2.46	2.62		1.09143	0.627451	0.943396	0.756972	0.788845	1.06504		-0.437532	0.10561	-0.57586	-0.311314	-0.566815	-0.659925	0.0828003	0.0828003	0.0537713	-0.318888	-0.259387	0.14468		Pentatricopeptide repeat (PPR) superfamily protein (AT1G64580)
366	7	843231	AT1G68980						2.84	2.71	2.69	2.76	3.21	2.07	2.42	2.05	1.69	1.57	2.61	2.36	2.53	2.51		1.02602	0.64486	0.847107	0.928994	0.904215	0.992095		-0.0782848	0.176682	-0.230884	-0.0412227	-0.45626	-0.470267	-0.748868	-0.121841	-0.166754	-0.855126	-0.267104	-0.178204		Tetratricopeptide repeat (TPR)-like superfamily protein (AT1G68980)
367	7	814953	AT2G04160						2.99	2.74	2.39	2.8	3.56	2.32	2.58	2.21	2.57	2.49	2.39	1.92	2.25	1.74		1.17155	0.651685	0.856589	0.968872	0.803347	0.773333		-0.323135	0.251732	-0.212774	-0.0947187	-0.366021	-0.436099	-0.218377	-0.323135	-0.41022	-0.264	-0.639039	-0.781058		Subtilisin-like serine endopeptidase family protein (AIR3)
368	7	843766	AT1G74260						10.71	11.28	8.41	7.35	11.04	7.59	9.49	6.07	10.53	9.6	11.85	8.56	9.75	12.26		0.87396	0.6875	0.639621	0.911681	0.722363	1.25744		-0.348781	0.0437817	-0.174478	-0.543142	-0.496787	-0.81919	-0.024453	0.145929	-0.135484	-0.157852	-0.323276	0.195		purine biosynthesis 4 (PUR4)
369	7	830292	AT5G04140						233.27	263.87	201.16	159.24	234.77	161.16	200.19	133.25	215.99	197.84	233.27	167.36	139.91	182.02		0.791609	0.686459	0.665618	0.915968	0.717452	1.30098		-0.213657	0.00924729	-0.220631	-0.550798	-0.533507	-0.807865	-0.111036	0	-0.737502	-0.237667	-0.479046	-0.357904		glutamate synthase 1 (GLU1)
370	7	819831	AT3G06530						4.1	4.5	2.55	3.08	4.58	2.81	3.57	2.69	3.68	3.2	4.77	3.18	5.73	6.46		1.20784	0.613537	0.753501	0.869565	0.666667	1.1274		-0.685127	0.159724	-0.1997	-0.412694	-0.545054	-0.608018	-0.155918	0.218365	0.482911	-0.357552	-0.366597	0.65591		ARM repeat superfamily protein (AT3G06530)
371	7	838767	AT1G21650						3.28	3.33	2.53	2.24	3.37	2.24	2.66	2.35	3.26	2.77	2.97	2.02	1.85	2.22		0.885375	0.664688	0.883459	0.849693	0.680135	1.2		-0.374558	0.0390528	-0.30227	-0.550197	-0.550197	-0.481035	-0.00882385	-0.143233	-0.826171	-0.24381	-0.699341	-0.563136		Preprotein translocase SecA family protein (SECA2)
372	7	820238	AT3G10690						7.38	7.17	5.1	4.87	7.43	4.34	5.88	4.59	6.41	6.23	7.51	5.83	6.68	7.36		0.954902	0.584118	0.780612	0.971919	0.776298	1.1018		-0.533124	0.00974139	-0.327805	-0.599699	-0.765926	-0.685127	-0.203296	0.0251921	-0.143773	-0.244389	-0.340125	-0.00391505		DNA GYRASE A (GYRA)
373	7	818834	AT2G42330						2.44	2.39	1.54	1.55	1.61	1	1.43	1.12	2.62	2.73	4.53	3.3	2.27	2.57		1.00649	0.621118	0.783217	1.04198	0.728477	1.13216		-0.663951	-0.59982	-0.770866	-0.654613	-1.28688	-1.12338	0.102686	0.89263	-0.104189	0.16202	0.435585	0.0748872		GC-rich sequence DNA-binding factor-like protein with Tuftelin interacting domain-containing protein (AT2G42330)
374	7	833635	AT5G36700						261.48	219.32	179.48	157.57	188.67	113.54	182.91	146.74	226.65	204.53	218.84	207.86	169.68	178.43		0.877925	0.601791	0.802252	0.902405	0.949826	1.05157		-0.542878	-0.470836	-0.515567	-0.730708	-1.2035	-0.833438	-0.206234	-0.256824	-0.623884	-0.354388	-0.331088	-0.551342		2-phosphoglycolate phosphatase 1 (PGLP1)
C: only in high-light more than 1.5-fold priming regulated
									FPKM values															Priming effect							log2 (C0-normalized FPKM values)
									0 min		cold						light							cold			light				cold						light
Heatmap	Cluster	gene_id	TAIR ID						C0	P0	C30C	P30C	C60C	P60C	C120C	P120C	C30L	P30L	C60L	P60L	C120L	P120L		P30/C30	P60/C60	P120/C120	P30/C30	P60/C60	P120/C120		C30C/C0	C60C/C0	C120C/C0	P30C/C0	P60C/C0	P120C/C0	C30L/C0	C60L/C0	C120L/C0	P30L/C0	P60L/C0	P120L/C0		Gene Name
1	1	5008332	AT5G64667						3.24	2.72	4.26	3.31	4.51	4.2	3.76	3.71	3.14	3.43	2.42	4.02	4	3.43		0.776995	0.931264	0.986702	1.09236	1.66116	0.8575		0.118865	0.143632	0.0646428	0.00928298	0.112704	0.0588289	-0.0759761	-0.0136154	-0.12673	0.091515	0.0247491	0.093681		inflorescence deficient in abscission (IDA)-like 2 (IDL2)
2	1	832010	AT5G18920						3.06	2.58	2.74	2.74	2.92	2.93	2.36	2.75	3.27	3.66	2.62	4.36	4.78	3.29		1	1.00342	1.16525	1.11927	1.66412	0.688285		-0.0479709	-0.0203386	-0.112809	-0.0479709	-0.0188538	-0.0463887	-0.0741017	0.0288263	-0.0674201	0.193706	0.0777597	0.153765		Cox19-like CHCH family protein (AT5G18920)
3	1	820890	AT3G16420						61.36	38.05	36.42	47.98	59.81	54.27	50.28	48.36	43.54	43.2	35.59	56.73	78.39	43.36		1.31741	0.907373	0.961814	0.992191	1.59399	0.553132		-0.226545	-0.0111115	-0.0864901	-0.106825	-0.0533255	-0.103399	-0.207531	-0.148997	-0.236557	0.106375	-0.152402	-0.0340726		PYK10-binding protein 1 (PBP1)
4	1	843203	AT1G68725						4.56	3.22	4.91	3.52	5.67	5.24	5.37	5.47	3.46	3.96	2.64	4.78	5.3	2.85		0.716904	0.924162	1.01862	1.14451	1.81061	0.537736		0.0321166	0.0946182	0.0710094	-0.112422	0.0603664	0.0790225	-0.151109	-0.119889	-0.237361	0.065311	-0.0612697	0.0204631		arabinogalactan protein 19 (AGP19)
5	1	828490	AT4G23900						3.38	3.84	4.24	5.86	4.86	6.96	6.11	6.68	6.21	5.46	3.96	6.58	6.4	5.36		1.38208	1.4321	1.09329	0.879227	1.66162	0.8375		0.0984492	0.15772	0.257125	0.238981	0.313693	0.29586	0.0554145	0.264175	0.0687785	0.277263	0.208276	0.289309		Nucleoside diphosphate kinase family protein (AT4G23900)
6	1	818516	AT2G39310						9.73	4.38	4.58	5.82	9.83	8.35	6.47	6.28	6.67	5.02	4.73	8.89	8.07	5.61		1.27074	0.84944	0.970634	0.752624	1.87949	0.695167		-0.327247	0.00444068	-0.177209	-0.22319	-0.0664264	-0.190153	-0.346639	-0.163987	-0.313252	-0.0812393	-0.287409	-0.0392111		jacalin-related lectin 22 (JAL22)
7	1	820082	AT3G09260						27.43	13.74	14.18	15.19	27.05	20.9	18.54	18.87	19.36	12.99	11.29	20.01	23.67	16.04		1.07123	0.772643	1.0178	0.670971	1.77236	0.677651		-0.28655	-0.00605854	-0.170116	-0.256668	-0.11808	-0.162454	-0.300239	-0.15132	-0.385532	-0.0640275	-0.324617	-0.136979		Glycosyl hydrolase superfamily protein (PYK10)
8	1	820893	AT3G16450						3.55	1.7	1.68	1.57	4.46	3.76	2.15	2.57	2.09	1.72	1.45	2.26	2.52	1.55		0.934524	0.843049	1.19535	0.822967	1.55862	0.615079		-0.324919	0.0991065	-0.21779	-0.354329	0.0249595	-0.140295	-0.319779	-0.230082	-0.38886	-0.148828	-0.3147	-0.19612		Mannose-binding lectin superfamily protein (JAL33)
9	1	837650	AT1G11090						7.32	7.29	5.1	7.6	6.82	8.46	11.92	10.61	7.56	2.76	2.46	9.63	9.22	9.7		1.4902	1.24047	0.890101	0.365079	3.91463	1.05206		-0.156941	-0.0307267	0.211765	0.0163025	0.0628593	0.161204	-0.00178355	0.0140107	-0.473576	0.10022	-0.423602	0.119115		alpha/beta-Hydrolases superfamily protein (AT1G11090)
10	1	828891	AT4G27780						5.17	4.85	4.7	4.92	4.54	5.04	5.01	4.66	4.5	4.15	3.21	4.92	4.83	4.75		1.04681	1.11013	0.93014	0.922222	1.53271	0.983437		-0.0413927	-0.0564347	-0.0136528	-0.0215254	-0.01106	-0.0451046	-0.0277488	-0.060278	-0.206986	-0.0295434	-0.0954424	-0.0215254		acyl-CoA binding protein 2 (ACBP2)
11	1	820024	AT3G08770						49.41	43	34.66	36.05	48.71	39.66	42.91	41.64	42.01	42.82	27.82	44.3	52.75	39.39		1.0401	0.814207	0.970403	1.01928	1.59238	0.74673		-0.153986	-0.00619672	-0.0612563	-0.13691	-0.0954621	-0.0743041	-0.0603464	-0.0704622	-0.249458	0.0284076	-0.0621682	-0.0474111		lipid transfer protein 6 (LTP6)
12	1	836599	AT5G64780						6.46	6.09	7.73	7.21	6.64	7.6	5.69	8.45	4.57	5.49	3.56	5.44	6.44	6.27		0.93273	1.14458	1.48506	1.20131	1.52809	0.973602		0.077947	0.0119356	-0.0551203	0.0477027	0.0705811	0.116624	-0.0256152	-0.150316	-0.258783	-0.00134665	-0.0706602	-0.0746336		holocarboxylase synthetase (AT5G64780)
13	1	826533	AT4G09490						3.77	4.52	6.14	5.41	6.8	7.86	5.97	6.67	4.02	4.6	2.22	4.41	5.22	5.13		0.881107	1.15588	1.11725	1.14428	1.98649	0.982759		0.211827	0.256168	0.199633	0.156856	0.319081	0.247784	0.0787971	0.0278847	-0.229988	0.141329	0.0864165	0.0680972		Polynucleotidyl transferase, ribonuclease H-like superfamily protein (AT4G09490)
14	1	828348	AT4G22530						4.07	3.98	3.34	4.49	2.82	3.64	2.86	3.55	3.25	3.82	2.13	3.62	4.69	3.9		1.34431	1.29078	1.24126	1.17538	1.69953	0.831557		-0.0858479	-0.159345	-0.153228	0.0426519	-0.048493	-0.0593661	-0.00971134	-0.097711	-0.281215	0.0615784	-0.027531	-0.0508858		S-adenosyl-L-methionine-dependent methyltransferases superfamily protein (AT4G22530)
15	1	825794	AT4G04620						6.22	5.33	5.31	6.47	4.65	6.26	4.55	5.5	5.74	6.72	3.59	5.54	7.69	7.2		1.21846	1.34624	1.20879	1.17073	1.54318	0.936281		-0.0686959	-0.126337	-0.135779	0.0171139	0.00278395	-0.0534277	-0.0670632	-0.0348785	-0.238696	0.092136	0.0335789	-0.0502806		Ubiquitin-like superfamily protein (ATG8B)
16	1	820062	AT3G09085						5.32	4.74	5.24	4.88	3.66	4.33	3.3	2.95	4.46	5.94	3.1	5.1	5.24	5.65		0.931298	1.18306	0.893939	1.33184	1.64516	1.07824		-0.00658035	-0.162431	-0.207398	-0.0374918	-0.0894237	-0.25609	-0.0501333	-0.0765768	-0.23455	-0.00658035	0.0478748	-0.0183415		transmembrane protein (DUF962) (AT3G09085)
17	1	827273	AT4G15910						10.97	7.71	6.23	7.97	8.77	10.69	8.99	10.97	7.48	9.28	5	7.74	9.13	8.33		1.27929	1.21893	1.22024	1.24064	1.548	0.912377		-0.245719	-0.097207	-0.0864469	-0.138748	-0.0112289	0	-0.153152	-0.166305	-0.341237	-0.0797359	-0.0726587	-0.151466		drought-induced 21 (DI21)
18	1	831066	AT5G11930						4.24	2.11	2.35	3.11	2.46	3.27	2.31	2.88	1.16	1.91	1.47	1.46	3.16	2.57		1.3234	1.32927	1.24675	1.64655	0.993197	0.813291		-0.256298	-0.236431	-0.263754	-0.134605	-0.112818	-0.167973	-0.303083	-0.562908	-0.460049	-0.127679	-0.346332	-0.463013		Thioredoxin superfamily protein (AT5G11930)
19	1	5007739	AT1G29418						15.96	14.17	8.66	11.19	8.17	9.56	9.61	9.17	20.09	17.74	13.74	21.85	31.25	27.33		1.29215	1.17013	0.954214	0.883026	1.59025	0.87456		-0.265515	-0.290811	-0.220309	-0.154203	-0.222575	-0.240664	-0.051663	0.099947	-0.0650462	0.291817	0.0459207	0.136419		transmembrane protein (AT1G29418)
20	1	820507	AT3G13175						5.24	3.82	3.36	4.26	5.46	5.82	6.43	8.12	3.45	2.71	2.08	3.56	5.92	4.73		1.26786	1.06593	1.26283	0.785507	1.71154	0.798986		-0.192992	0.0178614	0.0888797	-0.0899217	0.0455917	0.190225	-0.137268	-0.181512	-0.401268	0.0529904	-0.286362	-0.167881		transmembrane protein (AT3G13175)
21	1	838092	AT1G15250						16.81	16.61	13.7	16.23	14.54	17.33	13.73	15.14	17.49	17.43	10.26	16.38	26.96	23.87		1.18467	1.19188	1.10269	0.996569	1.59649	0.885386		-0.0888471	-0.0630033	-0.0878972	-0.0152492	0.0132308	-0.0454418	-0.00519808	0.0172221	-0.21442	0.205152	0.0157297	-0.0112538		Zinc-binding ribosomal protein family protein (AT1G15250)
22	1	821327	AT3G18030						5.71	5.17	4.72	5.84	5.57	6.49	5.27	6.26	5.16	4.85	3.11	5.37	7.15	6.84		1.23729	1.16517	1.18786	0.939922	1.72669	0.956643		-0.0826941	-0.0107809	-0.0348255	0.00977674	0.0556086	0.0399382	-0.0431456	-0.0439864	-0.263876	0.0976699	-0.0708944	-0.0266618		HAL3-like protein A (HAL3A)
23	1	5008159	AT4G22517						18.55	10.14	12.81	9.09	6.32	5.5	4.99	5.78	9.18	7.32	2.48	9.92	8.76	4.68		0.709602	0.870253	1.15832	0.797386	4	0.534247		-0.160795	-0.467627	-0.570243	-0.30978	-0.527981	-0.506416	-0.262306	-0.305501	-0.873892	-0.32584	-0.403833	-0.271832		Bifunctional inhibitor/lipid-transfer protein/seed storage 2S albumin superfamily protein (AT4G22517)
24	1	833886	AT5G38940						3.25	2.64	2.21	2.44	2.28	3.4	1.61	1.46	1.58	1.72	0.92	2.27	2.1	1.21		1.10407	1.49123	0.906832	1.08861	2.46739	0.57619		-0.167491	-0.153949	-0.305057	-0.124494	0.0195956	-0.347531	-0.0902794	-0.313226	-0.548096	-0.189664	-0.276355	-0.155858		RmlC-like cupins superfamily protein (AT5G38940)
25	1	828344	AT4G22490						22.16	22.01	13.27	12.08	17.31	13.27	9.27	12.04	15.75	15.5	4.26	15.11	18.44	9.18		0.910324	0.766609	1.29881	0.984127	3.54695	0.497831		-0.222699	-0.107273	-0.37849	-0.263503	-0.222699	-0.264943	-0.00294971	-0.148289	-0.71616	-0.0798088	-0.155238	-0.166305		Bifunctional inhibitor/lipid-transfer protein/seed storage 2S albumin superfamily protein (AT4G22490)
26	1	831947	AT5G18290						2.98	2.62	2.39	2.8	2.08	2.25	3.77	2.6	1.78	1.63	1.03	1.86	2.02	1.6		1.17155	1.08173	0.689655	0.91573	1.80583	0.792079		-0.0958184	-0.156153	0.102125	-0.0270582	-0.122034	-0.0592429	-0.055915	-0.223796	-0.461379	-0.168865	-0.262029	-0.204703		Aquaporin-like superfamily protein (SIP1;2)
27	1	5008157	AT4G22505						19.19	15.19	12.68	9.84	9.77	8.24	5.99	6.35	10.12	7.79	2.26	10.27	12.63	6.95		0.776025	0.843398	1.0601	0.769763	4.54425	0.550277		-0.179956	-0.29318	-0.505648	-0.29008	-0.367148	-0.480301	-0.101517	-0.277894	-0.928967	-0.181672	-0.391538	-0.271505		Bifunctional inhibitor/lipid-transfer protein/seed storage 2S albumin superfamily protein (AT4G22505)
28	1	824370	AT3G52070						4.99	6.52	7.99	9.2	6.05	7.13	6.83	8.42	5.01	2.92	2.55	3.04	6	5.91		1.15144	1.17851	1.2328	0.582834	1.19216	0.985		0.204446	0.0836548	0.13632	0.265687	0.154989	0.227212	0.116147	0.00173718	-0.29156	0.0800507	-0.232718	-0.215227		RNA/RNP complex-1-interacting phosphatase (AT3G52070)
29	1	838929	AT1G23205						47.9	40.48	36.44	28.88	22.82	25.99	17.48	18.61	34.81	20.8	21.7	31.75	31.98	30.81		0.792536	1.13891	1.06465	0.597529	1.46313	0.963415		-0.118757	-0.32202	-0.437794	-0.219738	-0.265529	-0.410589	-0.073095	-0.138631	-0.343876	-0.175457	-0.362272	-0.178592		Plant invertase/pectin methylesterase inhibitor superfamily protein (AT1G23205)
30	1	841386	AT1G49620						3.79	4.73	3.59	3.85	3.15	3.6	2.15	2.35	3.57	2.61	1.89	3.13	3.81	3.33		1.07242	1.14286	1.09302	0.731092	1.65608	0.874016		-0.0235448	-0.0803287	-0.246201	0.00682152	-0.0223367	-0.207571	0.0962219	-0.025971	-0.302177	0.00228577	-0.161999	-0.0830949		Cyclin-dependent kinase inhibitor family protein (ICK5)
31	1	821413	AT3G18800						12.5	10.26	9.71	10.87	7.34	9.2	5.65	5.21	11.12	6.87	5.15	6.86	8.39	8.48		1.11946	1.25341	0.922124	0.617806	1.33204	1.01073		-0.109691	-0.231214	-0.344862	-0.0606805	-0.133122	-0.380072	-0.0857627	-0.0508052	-0.385103	-0.173148	-0.259953	-0.260586		transmembrane protein (AT3G18800)
32	1	839151	AT1G26100						8.43	9.32	8.45	9.03	7.3	10.09	7.63	8.4	8.48	7.76	4.39	7.4	7.5	8.61		1.06864	1.38219	1.10092	0.915094	1.68565	1.148		0.00102913	-0.0625047	-0.043303	0.0298602	0.0780636	-0.00154829	0.0435883	0.00256828	-0.283363	-0.0507663	-0.0359659	-0.0565959		Cytochrome b561/ferric reductase transmembrane protein family (AT1G26100)
33	1	818804	AT2G42040						3.03	2.88	3.26	3.57	3.19	4.07	4.38	5.52	2.3	3.06	2.84	2.76	3.85	2.06		1.09509	1.27586	1.26027	1.33043	0.971831	0.535065		0.031775	0.0223481	0.160031	0.0712256	0.128152	0.260496	-0.0220501	-0.119715	-0.0281243	0.104018	0.0042788	-0.0405335		WRC protein (AT2G42040)
34	1	842924	AT1G66100						506.61	394.14	453.97	456.25	691.13	526.73	419.89	361.28	411.93	401.41	415.24	387.87	548.71	256.66		1.00502	0.762129	0.860416	0.974462	0.934086	0.467752		-0.0476466	0.134886	-0.0815382	-0.0454709	0.0169143	-0.14683	-0.109023	-0.0898503	-0.0863746	0.0346691	-0.101086	-0.115988		Plant thionin (AT1G66100)
35	1	837344	AT1G08230						6.35	5.16	4.99	5.38	5.09	4.66	2.95	3.83	4.53	4.69	4.62	4.57	6.14	3.69		1.07816	0.915521	1.29831	1.03532	0.989177	0.600977		-0.104673	-0.0960559	-0.332952	-0.0719914	-0.134388	-0.219575	-0.090124	-0.146676	-0.138132	-0.0146054	-0.131601	-0.142858		Transmembrane amino acid transporter family protein (AT1G08230)
36	1	839723	AT1G28290						50.16	31.54	24.13	27.58	35.06	33.81	33.41	45.98	32.06	23.35	17.17	24.25	50.16	32.37		1.14298	0.964347	1.37623	0.728322	1.41235	0.645335		-0.3178	-0.155546	-0.176481	-0.259763	-0.171312	-0.0377886	-0.201496	-0.194394	-0.465587	0	-0.332071	-0.315646		arabinogalactan protein 31 (AGP31)
37	1	838405	AT1G18250						10.3	9.29	6.63	7.39	9.33	8.77	7.97	9.91	9.24	6.77	6.36	6.73	11.99	7.86		1.11463	0.939979	1.24341	0.732684	1.05818	0.655546		-0.191324	-0.0429556	-0.111379	-0.144193	-0.0698376	-0.0167636	-0.0448215	-0.0471653	-0.20938	0.065982	-0.182249	-0.184822		Pathogenesis-related thaumatin superfamily protein (ATLP-1)
38	1	836885	AT5G67490						11.55	15.12	16.19	16.78	14.6	18.21	15.59	20.91	13.74	11.34	10.31	11.68	19.35	12.61		1.03644	1.24726	1.34124	0.825328	1.13288	0.65168		0.146665	0.101771	0.130264	0.16221	0.197728	0.257772	0.11697	0.0754047	-0.0493233	0.224099	-0.00796893	0.00486086		succinate dehydrogenase assembly factor (AT5G67490)
39	1	820611	AT3G13970						3.56	4.24	2.95	3.58	3.51	4.2	3.86	5.57	3.5	3.12	3.32	3.78	5.41	3.57		1.21356	1.19658	1.44301	0.891429	1.13855	0.659889		-0.081628	-0.00614288	0.0351373	0.00243303	0.0717993	0.194405	0.0759159	-0.00738195	-0.0303119	0.181747	-0.0572954	0.0260418		Ubiquitin-like superfamily protein (APG12B)
40	1	836692	AT5G65660						17.65	13.22	19.05	22.98	28.75	30.29	20.11	22.98	9.29	9.77	8.76	8.44	17.17	10.73		1.2063	1.05357	1.14272	1.05167	0.96347	0.624927		0.0331503	0.211893	0.0566674	0.114605	0.234555	0.114605	-0.125513	-0.278729	-0.304241	-0.0119744	-0.25685	-0.320402		hydroxyproline-rich glycoprotein family protein (AT5G65660)
41	1	821678	AT3G21240						5.04	3.51	2.34	3.36	3.94	3.24	2.61	3.23	2.99	2.32	2.81	2.26	4.59	2.6		1.4359	0.822335	1.23755	0.77592	0.80427	0.566449		-0.333215	-0.106934	-0.28579	-0.176091	-0.191886	-0.193228	-0.157123	-0.226759	-0.253724	-0.0406179	-0.336943	-0.348322		4-coumarate:CoA ligase 2 (4CL2)
42	1	818986	AT2G43820						4.75	3.77	5.71	7.09	4.37	4.82	3.71	2.97	1.89	3.1	1.05	0.63	3.5	0.95		1.24168	1.10297	0.800539	1.64021	0.6	0.271429		0.0799425	-0.0362122	-0.10732	0.173953	0.00635343	-0.203937	-0.100352	-0.400232	-0.655504	-0.132626	-0.185332	-0.877353		UDP-glucosyltransferase 74F2 (UGT74F2)
43	1	829313	AT4G31840						13.27	11.16	8.48	8.53	10.12	10.6	9.55	10.24	9.66	8.83	7.1	7.59	11.59	7.2		1.0059	1.04743	1.07225	0.914079	1.06901	0.621225		-0.194475	-0.11769	-0.142868	-0.191922	-0.0975651	-0.112571	-0.0752067	-0.137894	-0.271613	-0.0587875	-0.17691	-0.242629		early nodulin-like protein 15 (ENODL15)
44	1	817388	AT2G28400						4.11	3.55	8.65	8.6	7.34	6.7	6.43	5.64	40.92	46.05	33.32	25.25	36.72	22.27		0.99422	0.912807	0.877138	1.12537	0.757803	0.606481		0.323174	0.251854	0.194369	0.320657	0.212233	0.137437	-0.0636135	0.998094	0.908863	0.951061	1.04939	0.78842		senescence regulator (Protein of unknown function, DUF584) (AT2G28400)
45	2a	834714	AT5G46710						1.74	1.43	5.5	6.23	6.62	7.96	29.76	31.49	3.03	3.97	3.45	2.21	3.21	3.29		1.13273	1.20242	1.05813	1.31023	0.64058	1.02492		0.499813	0.580309	1.23308	0.553939	0.660364	1.25762	-0.0852132	0.240893	0.29727	0.265956	0.358241	0.103843		PLATZ transcription factor family protein (AT5G46710)
46	2a	843325	AT1G69890						1.37	0.83	5.29	4.91	6.49	5.64	13.75	13.95	1.72	1.6	2.14	1.19	2	1.22		0.928166	0.869029	1.01455	0.930233	0.556075	0.61		0.586735	0.675524	1.00158	0.554361	0.614559	1.00785	-0.217642	0.0988079	0.193693	0.164309	0.0673994	-0.0611736		actin cross-linking protein (DUF569) (AT1G69890)
47	2a	817197	AT2G26560						1.83	1.35	6.93	9.54	11.67	11.65	28.03	30.34	2.65	3.93	3.27	2.12	4.13	2.04		1.37662	0.998286	1.08241	1.48302	0.648318	0.493947		0.578282	0.80462	1.18517	0.717097	0.803875	1.21956	-0.132117	0.160795	0.252097	0.353499	0.331941	0.0638848		phospholipase A 2A (PLA2A)
48	2a	820051	AT3G08990						4.08	3.15	2.31	2.66	3.36	2.72	2.62	3.14	4.1	4.82	4.78	4.58	6.02	3.43		1.15152	0.809524	1.19847	1.17561	0.958159	0.569767		-0.247048	-0.0843209	-0.192359	-0.185779	-0.176091	-0.113731	-0.11235	0.00212369	0.0687677	0.168936	0.0723869	0.0502053		Yippee family putative zinc-binding protein (AT3G08990)
49	2a	829209	AT4G30850						2.49	1.82	2.7	3.02	2.91	2.95	3.66	3.42	2.58	2.13	1.85	1.88	2.99	1.79		1.11852	1.01375	0.934426	0.825581	1.01622	0.598662		0.0351644	0.0676936	0.167282	0.0838076	0.0736227	0.137827	-0.136128	0.0154204	-0.129028	0.0794718	-0.0678197	-0.122041		heptahelical transmembrane protein2 (HHP2)
50	2a	821311	AT3G02120						11.78	6.58	6.35	8.73	9.11	8.82	7.79	10.26	9.4	7.49	5.83	5.6	9.64	5.47		1.3748	0.968167	1.31707	0.796809	0.960549	0.567427		-0.268372	-0.111627	-0.179608	-0.130131	-0.125677	-0.0599979	-0.252919	-0.0980174	-0.305477	-0.0870683	-0.196663	-0.322957		hydroxyproline-rich glycoprotein family protein (AT3G02120)
51	2a	841089	AT1G45201						145.62	96.24	106.05	96.05	194.94	154.23	129.2	97.02	152.03	138.22	117.42	120.44	204.96	135.36		0.905705	0.791167	0.750929	0.909163	1.02572	0.660422		-0.13771	0.12668	-0.0519585	-0.180724	0.0249478	-0.17636	-0.179865	0.0187083	-0.093479	0.148448	-0.0226501	-0.0824503		triacylglycerol lipase-like 1 (TLL1)
52	2a	818012	AT2G34490						17.34	9.67	11.55	9.36	14.06	13.77	9.07	7.66	12.95	9.63	11.55	9.78	17.07	10.96		0.81039	0.979374	0.844542	0.743629	0.846753	0.642062		-0.176467	-0.0910638	-0.281442	-0.267773	-0.100115	-0.35482	-0.253623	-0.126779	-0.176467	-0.00681557	-0.255423	-0.24871		cytochrome P450, family 710, subfamily A, polypeptide 2 (CYP710A2)
53	2a	843600	AT1G72680						3.77	2.77	3.07	4.27	3.55	3.89	3.4	3.53	3.35	4.01	2.26	2.46	4.73	2.89		1.39088	1.09577	1.03824	1.19701	1.0885	0.610994		-0.089203	-0.026113	-0.0448624	0.0540865	0.0136083	-0.0285666	-0.133862	-0.0512965	-0.222233	0.0985198	0.026803	-0.185406		cinnamyl-alcohol dehydrogenase (CAD1)
54	2a	844064	AT1G77280						4.94	3.9	4.24	3.18	5.03	3.58	4.58	4.28	6.99	7.88	5.79	3.66	6.94	4.01		0.75	0.71173	0.934498	1.12732	0.632124	0.57781		-0.0663611	0.00784104	-0.0328615	-0.1913	-0.139844	-0.0622832	-0.102662	0.15075	0.0689516	0.147633	0.202799	-0.130246		kinase with adenine nucleotide alpha hydrolases-like domain-containing protein (AT1G77280)
55	2a	842367	AT1G60730						2.33	2.37	3.4	4.59	3.22	3.47	2.34	2.4	3.04	3.54	2.54	1.82	3.54	2.31		1.35	1.07764	1.02564	1.16447	0.716535	0.652542		0.164123	0.1405	0.00185994	0.294457	0.172974	0.0128553	0.00739242	0.115518	0.0374778	0.181647	0.181647	-0.107285		NAD (P)-linked oxidoreductase superfamily protein (AT1G60730)
56	2a	840164	AT1G32700						12.07	10.02	16	17.25	12.1	14.8	9.61	10.14	5.8	9.28	10.85	11.03	11.11	10.81		1.07812	1.22314	1.05515	1.6	1.01659	0.972997		0.122413	0.0010781	-0.0989839	0.155082	0.0885544	-0.0756693	-0.0808395	-0.318279	-0.0462775	-0.0359932	-0.114159	-0.0391318		PLATZ transcription factor family protein (AT1G32700)
57	2a	822195	AT3G25980						1.75	2.16	1.21	1.75	2.67	2.42	2.03	2.15	1.96	1.99	2.9	1.36	2.46	2.41		1.44628	0.906367	1.05911	1.01531	0.468966	0.979675		-0.160253	0.183473	0.064458	0	0.140777	0.0894004	0.0914157	0.049218	0.21936	0.147897	0.055815	-0.109499		DNA-binding HORMA family protein (MAD2)
58	2a	818280	AT2G37040						98.52	81.41	79.56	62.23	94.21	65.32	70.71	58.28	61.28	47.61	75.35	41.71	96.08	62.41		0.782177	0.693345	0.824212	0.776926	0.55355	0.649563		-0.0928296	-0.0194274	-0.144044	-0.199525	-0.178478	-0.228005	-0.0828466	-0.206206	-0.116441	-0.0108914	-0.315826	-0.373284		PHE ammonia lyase 1 (PAL1)
59	2a	828405	AT4G23060						7.29	7.76	9.69	7.85	13.23	10.47	10.35	8.44	6.86	7.12	11.09	4.4	12.96	8.88		0.810114	0.791383	0.815459	1.0379	0.396754	0.685185		0.123596	0.258832	0.152213	0.0321421	0.157219	0.0636149	0.0271342	-0.0264034	0.182204	0.249877	-0.0102475	-0.219275		IQ-domain 22 (IQD22)
60	2a	831850	AT5G01830						2.19	1.66	1.71	2.36	3.3	2.98	2.68	2.87	1.19	1.15	1.92	1.05	2.52	1.69		1.38012	0.90303	1.0709	0.966387	0.546875	0.670635		-0.107448	0.17807	0.0876907	0.0324679	0.133772	0.117438	-0.120336	-0.264897	-0.0571429	0.0609564	-0.279746	-0.319255		ARM repeat superfamily protein (SAUR21)
61	2a	828714	AT4G26080						19.71	18.82	22.89	21.65	29.98	28.11	33.25	32.24	42.65	45.8	44.86	25.2	62.18	53.54		0.945828	0.937625	0.969624	1.07386	0.561748	0.861049		0.0649592	0.182145	0.227105	0.0407713	0.154174	0.213708	-0.020067	0.335232	0.357173	0.498964	0.366179	0.106714		Protein phosphatase 2C family protein (ABI1)
62	2a	819689	AT3G05250						5.51	4.32	3.89	5.22	4.49	5.94	4.12	4.59	3.61	5.83	5.14	4.32	5.87	5.88		1.3419	1.32294	1.11408	1.61496	0.840467	1.0017		-0.151202	-0.0889053	-0.126254	-0.0234811	0.0326348	-0.0793389	-0.105668	-0.183644	-0.0301885	0.0274865	0.024517	-0.105668		RING/U-box superfamily protein (AT3G05250)
63	2a	828416	AT4G23170						15.37	9.86	21.14	30.24	21.78	30.99	24.53	24.63	17.96	30.57	23.39	24.39	33.72	30.44		1.43046	1.42287	1.00408	1.70212	1.04275	0.902728		0.138431	0.151384	0.203024	0.293908	0.304548	0.204791	-0.192797	0.0676325	0.182356	0.341214	0.298622	0.200538		receptor-like protein kinase-related family protein (EP1)
64	2a	819756	AT3G05870						3.23	2.75	2.36	3.09	3.36	3.01	2.63	3.85	2.76	4.24	4.32	4.41	5.28	4.79		1.30932	0.895833	1.46388	1.53623	1.02083	0.907197		-0.136291	0.0171368	-0.0892468	-0.019244	-0.030636	0.0762582	-0.0698698	-0.0682934	0.126281	0.213431	0.118163	0.135236		anaphase-promoting complex/cyclosome 11 (APC11)
65	2a	820906	AT3G16565						2.24	1.61	1.81	2.44	1.59	2.37	3.73	3.29	1.37	2.8	2.51	2.65	3.52	3.64		1.34807	1.49057	0.882038	2.0438	1.05578	1.03409		-0.0925694	-0.148851	0.221461	0.0371418	0.0245003	0.166948	-0.143422	-0.213527	0.0494257	0.196295	0.09691	0.0729979		threonyl and alanyl tRNA synthetase second additional domain-containing protein (AT3G16565)
66	2a	835584	AT5G54930						2.39	2.44	3.62	3.08	5.31	4.49	10.19	10.97	3.83	6.65	5.64	6.09	9.43	9.03		0.850829	0.845574	1.07655	1.73629	1.07979	0.957582		0.180311	0.346697	0.629776	0.110153	0.273848	0.661809	0.00899193	0.204801	0.372881	0.596114	0.444424	0.406219		AT hook motif-containing protein (AT5G54930)
67	2a	843740	AT1G74020						5.44	4.89	6.36	6.04	6.48	6.57	5.5	4.55	5.5	5.94	4.55	5.68	9.3	6.14		0.949686	1.01389	0.827273	1.08	1.24835	0.660215		0.0678582	0.0759761	0.00476379	0.045438	0.0819665	-0.0775875	-0.04629	0.00476379	-0.0775875	0.232884	0.0381875	0.0187494		strictosidine synthase 2 (SS2)
68	2a	836309	AT5G61880						3.41	4.47	3.26	3.16	4.57	4.15	3.98	3.41	4.1	4.71	3.92	4.6	8.22	5.39		0.969325	0.908096	0.856784	1.14878	1.17347	0.655718		-0.0195368	0.127162	0.0671287	-0.0330673	0.0852937	0	0.117553	0.0800295	0.0605317	0.382117	0.140267	0.130003		Protein Transporter, Pam16 (AT5G61880)
69	2a	832418	AT5G23530						2.28	2	2	1.73	2.73	2.06	2.28	2.2	2.01	1.83	1.63	2.59	4.71	3.03		0.865	0.754579	0.964912	0.910448	1.58896	0.643312		-0.0569049	0.0782278	0	-0.119889	-0.0440676	-0.0155122	-0.0569049	-0.0547388	-0.145747	0.315086	-0.0954838	0.0553649		carboxyesterase 18 (CXE18)
70	2a	826147	AT4G06744						2.33	1.84	1.86	1.96	2.42	2.11	2.08	1.63	1.73	1.07	1.5	1.36	6.41	3.12		1.05376	0.871901	0.783654	0.618497	0.906667	0.486739		-0.097843	0.0164594	-0.0492926	-0.0750998	-0.0430735	-0.155168	-0.102538	-0.12931	-0.191265	0.439502	-0.337972	-0.233817		Leucine-rich repeat (LRR) family protein (AT4G06744)
71	2a	817428	AT2G28790						18.51	13.99	9.39	13.66	19.99	13.34	17.76	19.97	12.85	8.86	12.59	14.75	45.67	27.33		1.45474	0.667334	1.12444	0.689494	1.17156	0.598423		-0.294741	0.0334064	-0.0179635	-0.131956	-0.142251	0.0329716	-0.121589	-0.158503	-0.167381	0.392225	-0.319973	-0.0986144		Pathogenesis-related thaumatin superfamily protein (AT2G28790)
72	2a	844047	AT1G77120						2.27	1.85	1.35	1.62	2.22	2.02	3.25	4.61	1.5	1.83	1.69	1.27	4.22	2.76		1.2	0.90991	1.41846	1.22	0.751479	0.654028		-0.225692	-0.00967288	0.155858	-0.146511	-0.0506745	0.307675	-0.0888541	-0.179935	-0.128139	0.269287	-0.0935748	-0.252222		alcohol dehydrogenase 1 (ADH1)
73	2a	818557	AT2G39725						2.94	2.24	1.84	2.55	2.49	2.7	3.3	3.22	3	2.91	2.5	2.55	6.99	4.16		1.38587	1.08434	0.975758	0.97	1.02	0.595136		-0.20353	-0.072148	0.0501666	-0.0618071	-0.0369836	0.0395085	-0.118099	0.00877392	-0.0704073	0.37613	-0.00445434	-0.0618071		LYR family of Fe/S cluster biogenesis protein (AT2G39725)
74	2a	840056	AT1G31690						10.74	8.22	7.98	7.22	13.75	10.65	15.04	11.78	10	8.8	9.5	8.6	22.45	11.42		0.904762	0.774545	0.783245	0.88	0.905263	0.508686		-0.129001	0.107298	0.146244	-0.172467	-0.00365467	0.040141	-0.116132	-0.0310043	-0.0532807	0.320212	-0.0865216	-0.0965058		Copper amine oxidase family protein (AT1G31690)
75	2a	825461	AT3G62860						2.87	2.78	3.24	3.29	3.39	3.52	2.3	2.98	2.99	2.95	3.07	2.59	5.11	3.25		1.01543	1.03835	1.29565	0.986622	0.843648	0.636008		0.0526631	0.0723178	-0.0961541	0.059314	0.0886608	0.0163344	-0.0138371	0.0177893	0.0292565	0.250539	0.0119401	-0.0445821		alpha/beta-Hydrolases superfamily protein (AT3G62860)
76	2a	841830	AT1G53920						2.04	1.69	1.69	2.53	2.48	3.25	3.98	2.82	2.01	3.09	3.03	2.78	5.54	4.24		1.49704	1.31048	0.708543	1.53731	0.917492	0.765343		-0.0817435	0.0848215	0.290253	0.0934904	0.202253	0.140619	-0.0817435	-0.00643411	0.171812	0.43388	0.180328	0.134415		GDSL-motif lipase 5 (GLIP5)
77	2a	2746203	AT5G49015						1.96	1.62	3.04	2.84	4.11	4.43	12.68	13.41	1.2	2.3	2.35	2.02	5.72	4.05		0.934211	1.07786	1.05757	1.91667	0.859574	0.708042		0.190618	0.321586	0.810863	0.161062	0.354148	0.835173	-0.0827411	-0.213075	0.0788118	0.46514	0.0694718	0.0130953		Expressed protein (AT5G49015)
78	2a	826148	AT4G06746						1.29	0.84	1.49	1.48	3.79	2.9	17.3	15.65	1.78	1.66	2.06	0.96	4.23	2.63		0.993289	0.765172	0.904624	0.932584	0.466019	0.621749		0.0625966	0.468049	1.12746	0.059672	0.351808	1.08392	-0.18631	0.13983	0.203278	0.515751	0.109518	-0.128318		related to AP2 9 (RAP2.9)
79	2a	818072	AT2G35070						1.66	1.29	1.6	1.83	1.98	2.37	1.98	1.92	2.7	2.74	3.54	2.22	6.23	4.78		1.14375	1.19697	0.969697	1.01481	0.627119	0.767255		-0.0159881	0.0765571	0.0765571	0.042343	0.15464	0.0631931	-0.109518	0.211256	0.328895	0.57438	0.217642	0.126245		transmembrane protein (AT2G35070)
80	2a	829820	AT4G36670						1.78	1.1	3.81	3.7	5.7	5.18	6.66	5.35	1.24	1.49	1.47	1.09	2.13	1.24		0.971129	0.908772	0.803303	1.20161	0.741497	0.58216		0.330505	0.505455	0.573054	0.317782	0.46391	0.477934	-0.209027	-0.156998	-0.0831027	0.0779596	-0.0772337	-0.212994		Major facilitator superfamily protein (PMT6)
81	2a	834019	AT5G40210						2.82	1.6	2.64	2.58	3.55	3.18	2.14	2.02	2.29	2.35	3.68	2.17	4.76	1.59		0.977273	0.895775	0.943925	1.0262	0.589674	0.334034		-0.0286452	0.0999792	-0.119835	-0.0386294	0.052178	-0.144898	-0.246129	-0.0904136	0.115599	0.227358	-0.0791812	-0.113789		nodulin MtN21 /EamA-like transporter family protein (UMAMIT42)
82	2a	830985	AT5G11160						5.1	6.27	5.97	5.81	5.34	6.88	7.94	8.22	5.78	5.75	7.66	6.54	12.6	4.58		0.973199	1.28839	1.03526	0.99481	0.853786	0.363492		0.0684042	0.0199711	0.19225	0.056606	0.130018	0.207302	0.0896974	0.0543577	0.176659	0.3928	0.0520977	0.108008		adenine phosphoribosyltransferase 5 (APT5)
83	2a	842131	AT1G57560						3.28	2.57	5.76	4.7	7.04	6.39	4.25	4.38	2.39	2.64	4.58	3.82	9.43	4.68		0.815972	0.90767	1.03059	1.1046	0.834061	0.496288		0.244549	0.331699	0.112515	0.156224	0.289627	0.1256	-0.105941	-0.137476	0.144992	0.458638	-0.0942699	0.0661895		myb domain protein 50 (MYB50)
84	2a	829042	AT4G29210						6.28	5.03	6.25	5.97	7.96	5.76	6.54	5.01	5.88	6.21	11.96	8.61	23.23	11.52		0.9552	0.723618	0.766055	1.05612	0.7199	0.49591		-0.00207963	0.102953	0.0176181	-0.0219853	-0.0375372	-0.0981219	-0.0963917	-0.0285823	0.279772	0.56809	-0.00486804	0.137044		gamma-glutamyl transpeptidase 4 (GGT4)
85	2a	834946	AT5G48880						115.1	100.61	122.44	89.25	153.96	113.56	121.97	106.7	118.63	116.23	223.63	176.6	441.59	229.39		0.728928	0.737594	0.874805	0.979769	0.789697	0.519464		0.026848	0.126333	0.0251777	-0.110467	-0.00584994	-0.0329109	-0.0584342	0.0131192	0.288455	0.583944	0.00424291	0.185915		peroxisomal 3-keto-acyl-CoA thiolase 2 (KAT5)
86	2a	820914	AT3G01280						70.99	70.6	69.07	72.16	82.88	73.13	71.65	74.04	80.74	84.83	114.28	96.68	167.99	103.48		1.04474	0.88236	1.03336	1.05066	0.845992	0.615989		-0.0119077	0.0672526	0.00401902	0.00709935	0.0128984	0.0182692	-0.00239248	0.0558916	0.206773	0.374086	0.0773523	0.134139		voltage dependent anion channel 1 (VDAC1)
87	2a	837613	AT1G10700						12.75	11.6	12.5	11.75	20.19	14	14.55	13.13	12.22	12.29	19.25	15.02	28.33	16.64		0.94	0.693413	0.902405	1.00573	0.78026	0.587363		-0.00860017	0.199626	0.0573528	-0.0354723	0.0406179	0.0127545	-0.0410522	-0.018439	0.178921	0.346736	-0.0159583	0.0711597		phosphoribosyl pyrophosphate (PRPP) synthase 3 (PRS3)
88	2a	828586	AT4G24830						46.17	42.46	40.27	41.04	55.17	39.39	40.58	38.01	49.22	48.76	101.59	72.02	181.33	89.92		1.01912	0.713975	0.936668	0.990654	0.708928	0.495891		-0.0593782	0.0773431	-0.0560478	-0.0511525	-0.0689739	-0.084462	-0.0363799	0.0277817	0.342491	0.59411	0.0237038	0.193093		arginosuccinate synthase family (AT4G24830)
89	2a	831225	AT5G13800						25.42	22.69	24.39	21.16	28.17	23.23	24	18.8	22.84	25.81	34.52	28.45	52.25	30.61		0.867569	0.824636	0.783333	1.13004	0.82416	0.585837		-0.0179637	0.0446113	-0.0249643	-0.0796599	-0.0391263	-0.131018	-0.0493411	-0.0464794	0.132895	0.312911	0.00661246	0.0489067		pheophytinase (PPH)
90	2a	828900	AT4G27870						9.13	8.01	8.6	7.84	12.03	9.66	12.05	9.98	8.16	9.27	14.8	11.22	25.56	13.52		0.911628	0.802993	0.828216	1.13603	0.758108	0.528951		-0.0259723	0.119795	0.120516	-0.0661547	0.0245063	0.0386598	-0.0568383	-0.0487806	0.209791	0.44709	0.00660896	0.0895221		Vacuolar iron transporter (VIT) family protein (AT4G27870)
91	2a	824073	AT3G49120						75.58	53.53	129.66	137.15	176.73	166.45	210.75	176.02	92.22	113.89	181.71	136.07	445.92	201.17		1.05777	0.941832	0.835208	1.23498	0.748831	0.451135		0.234399	0.368903	0.445361	0.258789	0.342877	0.367155	-0.14981	0.0864182	0.380972	0.77085	0.178079	0.255355		peroxidase CB (PRXCB)
92	2a	843418	AT1G70810						7.51	7.85	12.51	12.68	20.56	18.51	20.77	18.78	9.47	12.4	17.71	15.17	39.1	21.41		1.01359	0.900292	0.904189	1.3094	0.856578	0.54757		0.221617	0.437383	0.441797	0.227479	0.391766	0.398056	0.0192297	0.10071	0.372579	0.716537	0.217782	0.305346		Calcium-dependent lipid-binding (CaLB domain) family protein (AT1G70810)
93	2a	824273	AT3G51090						3.69	2.48	2.16	2.21	3.21	2.26	2.03	1.84	4.09	3.8	5.84	5.83	12.12	6.64		1.02315	0.70405	0.906404	0.929095	0.998288	0.547855		-0.232573	-0.0605213	-0.25953	-0.222634	-0.212918	-0.302209	-0.172575	0.0446969	0.199386	0.516476	0.0127572	0.198642		coiled-coil 90B-like protein (DUF1640) (AT3G51090)
94	2a	821584	AT3G20390						187.14	154.41	159.96	167.17	230.97	194.4	174.63	186	185.68	176.29	232.9	209.17	368.95	228.66		1.04507	0.841668	1.06511	0.949429	0.898111	0.619759		-0.0681552	0.0913889	-0.0300478	-0.0490083	0.0165296	-0.00265368	-0.0834912	-0.0034015	0.0950029	0.294801	-0.0259389	0.0483328		endoribonuclease L-PSP family protein (AT3G20390)
95	2a	823557	AT3G44320						2.68	2.59	2.7	2.58	4.22	2.89	2.36	2.16	2.6	3.4	3.94	3.6	5.98	3.75		0.955556	0.684834	0.915254	1.30769	0.913706	0.62709		0.00322897	0.197178	-0.0552228	-0.0165151	0.032763	-0.093681	-0.014835	-0.0131614	0.167361	0.348566	0.103344	0.128168		nitrilase 3 (NIT3)
96	2a	818491	AT2G39050						13.23	11.65	13.85	13.84	16.24	16.4	13.81	13.44	14.29	17.69	22.99	21.46	38.52	25.37		0.999278	1.00985	0.973208	1.23793	0.933449	0.658619		0.0198899	0.0890262	0.0186338	0.0195762	0.093284	0.00683942	-0.0552339	0.0334724	0.239979	0.464126	0.126168	0.21007		hydroxyproline-rich glycoprotein family protein (EULS3)
97	2a	819218	AT2G46100						57.65	55.86	66.03	62.36	85.62	64.72	68.44	70.19	63.93	74.37	109.98	107.24	190.65	107.96		0.944419	0.755898	1.02557	1.1633	0.975086	0.566273		0.058942	0.171776	0.0745107	0.0341068	0.0502392	0.0854759	-0.0136984	0.0449054	0.280514	0.519437	0.110598	0.269557		Nuclear transport factor 2 (NTF2) family protein (AT2G46100)
98	2a	841722	AT1G52890						1.89	1.23	3.21	4.09	8.97	7.14	8.15	5.66	5.46	8.36	26.54	6.32	53.36	26.75		1.27414	0.795987	0.694479	1.53114	0.238131	0.501312		0.230043	0.676331	0.634696	0.335262	0.577236	0.476355	-0.186557	0.460731	1.14744	1.45075	0.645744	0.524255		NAC domain containing protein 19 (NAC019)
99	2a	834988	AT5G49280						11.07	8.59	9.65	9.13	9.78	11.79	10.75	9.37	8.37	8.32	14.3	9.91	25.87	15.16		0.946114	1.20552	0.871628	0.994026	0.693007	0.586007		-0.0596203	-0.0538088	-0.0127392	-0.0836768	0.0273662	-0.072408	-0.110154	-0.121422	0.111188	0.368649	-0.124024	-0.048074		hydroxyproline-rich glycoprotein family protein (AT5G49280)
100	2a	829572	AT4G34230						10.04	9.55	8.96	11.32	12.71	10.94	11.9	9.26	13.08	15.87	30.29	17.88	59.83	34.57		1.26339	0.86074	0.778151	1.2133	0.590294	0.577804		-0.0494257	0.102412	0.0738132	0.0521127	0.0372836	-0.0351227	-0.0217303	0.114874	0.479566	0.775185	0.198843	0.250634		cinnamyl alcohol dehydrogenase 5 (CAD5)
101	2a	829715	AT4G35630						13.1	9.27	9.53	11.53	19.04	13.84	20.25	17.58	12.07	12.81	35.22	19.84	83.89	43.34		1.20986	0.726891	0.868148	1.06131	0.563316	0.516629		-0.138178	0.162396	0.189154	-0.055442	0.0238648	0.127748	-0.150192	-0.035564	0.429518	0.806439	-0.00972217	0.18027		phosphoserine aminotransferase (PSAT)
102	2a	829768	AT4G36110						5.04	3.99	5.06	5.83	7.62	8.21	12.15	11.33	3.31	2.82	10.14	8.56	23.56	13.38		1.15217	1.07743	0.93251	0.851964	0.844181	0.567912		0.00171998	0.179524	0.382146	0.063238	0.211913	0.351799	-0.101458	-0.182603	0.303607	0.669745	-0.252181	0.230043		SAUR-like auxin-responsive protein family (SAUR9)
103	2a	844185	AT1G78490						17.66	12.96	12.05	11.94	16.12	14.92	15.73	15.14	14.06	14.92	22.15	23.33	40.33	26.45		0.990871	0.925558	0.962492	1.06117	1.05327	0.655839		-0.166004	-0.0396257	-0.050262	-0.169986	-0.0732219	-0.0668648	-0.134386	-0.0990054	0.098383	0.358638	-0.0732219	0.120924		cytochrome P450, family 708, subfamily A, polypeptide 3 (CYP708A3)
104	2a	828865	AT4G27560						47.85	36.35	51.85	39.23	81.72	57.81	103.89	90.62	55.85	59.49	155.36	121.83	279.61	169.4		0.756606	0.707416	0.872269	1.06517	0.784179	0.605844		0.0348668	0.232446	0.336692	-0.0862636	0.082121	0.277342	-0.119378	0.0671412	0.511457	0.766671	0.094562	0.405872		UDP-Glycosyltransferase superfamily protein (AT4G27560)
105	2a	818488	AT2G39020						34.6	30.11	30	29.18	38.63	30.29	34.33	30.42	35.73	34.34	66.43	50	102.85	68.49		0.972667	0.784106	0.886105	0.961097	0.752672	0.665921		-0.0619548	0.0478486	-0.0034023	-0.0739908	-0.0577768	-0.0559169	-0.0603653	0.0139569	0.283288	0.473128	-0.00327581	0.159894		Acyl-CoA N-acyltransferases (NAT) superfamily protein (AT2G39020)
106	2a	835410	AT5G53290						0.82	0.66	2.2	2.5	6.51	4.52	8.74	9.55	1.51	1.9	9.65	5.61	16.48	9.33		1.13636	0.694316	1.09268	1.25828	0.581347	0.566141		0.428609	0.899767	1.0277	0.484126	0.741325	1.06619	-0.0942699	0.265163	1.07071	1.30314	0.36494	0.835149		cytokinin response factor 3 (CRF3)
107	2a	818955	AT2G43535						9.02	6.16	13.69	12.13	26.23	22.63	32.25	33.73	9.03	7.8	21.28	17.71	39.87	21.27		0.886048	0.862753	1.04589	0.863787	0.832237	0.533484		0.181197	0.463592	0.553323	0.128654	0.399478	0.57281	-0.165626	0.000481213	0.372765	0.64544	-0.0631119	0.293012		Scorpion toxin-like knottin superfamily protein (AT2G43535)
108	2a	835104	AT5G50370						14.25	13.3	12.32	13.12	17.13	14.93	13.65	14.37	15.46	14.81	22.13	20.03	37.93	24.16		1.06494	0.87157	1.05275	0.957956	0.905106	0.636963		-0.0632042	0.0799425	-0.0186822	-0.035881	0.0202449	0.0036419	-0.0299632	0.0353946	0.191167	0.425168	0.0167402	0.147866		Adenylate kinase family protein (AT5G50370)
109	2a	830637	AT5G07460						36.02	26.69	24.45	36.42	43.75	37.73	35.29	37.55	33.42	30.93	46.61	41.28	78.78	51.67		1.48957	0.8624	1.06404	0.925494	0.885647	0.655877		-0.168265	0.0844343	-0.00889205	0.00479623	0.0201431	0.0180662	-0.130195	-0.0325373	0.111935	0.339872	-0.0661638	0.059196		peptidemethionine sulfoxide reductase 2 (PMSR2)
110	2a	816847	AT2G23150						3.4	2.83	2.91	2.98	4.61	4.09	4.49	3.82	3.09	3.01	5.72	4.49	10.2	6.04		1.02405	0.887202	0.85078	0.97411	0.784965	0.592157		-0.0675859	0.132222	0.120767	-0.0572627	0.0802444	0.0505844	-0.0796925	-0.0415204	0.225917	0.477121	-0.0529124	0.120767		natural resistance-associated macrophage protein 3 (NRAMP3)
111	2a	834501	AT5G44720						38.64	28.07	24.86	32.32	45.2	39.22	38.05	37.41	33.36	32.65	50.86	40.46	82.71	54.1		1.30008	0.867699	0.98318	0.978717	0.795517	0.654093		-0.191536	0.0681013	-0.00668246	-0.0775658	0.00647047	-0.0140494	-0.138795	-0.0638111	0.119339	0.330521	-0.0731539	0.0199888		Molybdenum cofactor sulfurase family protein (AT5G44720)
112	2a	820569	AT3G13650						6.98	5.3	3.51	4.89	5.57	8.18	6.53	7.16	5.9	5.24	6.01	6.96	12.77	7.1		1.39316	1.46858	1.09648	0.888136	1.15807	0.555991		-0.298548	-0.0980002	-0.0289422	-0.154547	0.0688979	0.0110576	-0.11958	-0.0730034	-0.064981	0.262335	-0.124524	-0.00124618		Disease resistance-responsive (dirigent-like protein) family protein (AT3G13650)
113	2a	820149	AT3G09910						4.26	3.78	4.05	4.46	3.87	5.09	4.77	3.92	4.32	4.46	5.34	6.15	11.08	6.62		1.10123	1.31525	0.821803	1.03241	1.15169	0.597473		-0.0219546	-0.0416986	0.0491088	0.0199253	0.0773082	-0.0361235	-0.0519178	0.00607415	0.0981317	0.41513	0.0199253	0.159466		RAB GTPase homolog C2B (RABC2b)
114	2a	822338	AT3G27190						2.67	1.48	1.49	1.78	2.21	1.79	2.03	1.51	1.45	1.54	2.28	2.6	5.4	2.41		1.19463	0.809955	0.743842	1.06207	1.14035	0.446296		-0.253325	-0.082119	-0.119015	-0.176091	-0.173658	-0.247534	-0.25625	-0.265143	-0.0685764	0.305882	-0.238991	-0.0115379		uridine kinase-like 2 (UKL2)
115	2a	841265	AT1G48440						56.54	55.07	56.59	53.6	59.2	60.38	57.46	55.54	61.28	60.74	69.73	74.69	111.27	72.59		0.947164	1.01993	0.966585	0.991188	1.07113	0.652377		0.00038389	0.0199659	0.00700982	-0.023191	0.0285373	-0.00774993	-0.0114407	0.034963	0.0910639	0.294022	0.031119	0.120907		B-cell receptor-associated 31-like protein (AT1G48440)
116	2a	834297	AT5G42860						10.98	9.55	10.48	11.33	12.25	12.45	12.59	12.79	11.06	9.87	15.66	14.22	33.15	21.95		1.08111	1.01633	1.01589	0.892405	0.908046	0.662142		-0.0202411	0.0475337	0.0594234	0.0136276	0.054567	0.0662682	-0.060599	0.00315279	0.154189	0.479881	-0.0462852	0.112297		late embryogenesis abundant protein, group 2 (AT5G42860)
117	2a	839322	AT1G01250						11.89	14.02	12.53	10.96	11.42	11.63	9.44	11.33	13.67	14.12	18.25	18.72	40.22	25.96		0.874701	1.01839	1.20021	1.03292	1.02575	0.64545		0.0227692	-0.0175158	-0.10021	-0.0353713	-0.00960214	-0.0209519	0.0715662	0.0605867	0.186081	0.52926	0.0746528	0.197124		Integrase-type DNA-binding superfamily protein (AT1G01250)
118	2a	827956	AT4G00430						209.12	206.47	203.74	190.9	181.51	193.6	192.44	205.73	221.08	208.18	251.02	248.66	478.68	303.3		0.936979	1.06661	1.06906	0.94165	0.990598	0.633617		-0.0113193	-0.061495	-0.0361002	-0.0395896	-0.0334902	-0.00709794	-0.00553861	0.0241539	0.0793128	0.35965	-0.00195657	0.0752104		plasma membrane intrinsic protein 1;4 (PIP1;4)
119	2a	824919	AT3G57520						11.34	9.65	20.63	16.26	37.01	28.86	55.51	50.07	8.86	8.3	18.76	12.79	47.44	23.32		0.788173	0.779789	0.902	0.936795	0.68177	0.491568		0.259886	0.513706	0.689758	0.156507	0.405683	0.644965	-0.0700857	-0.107179	0.21862	0.621532	-0.135535	0.0522575		seed imbibition 2 (SIP2)
120	2a	836884	AT5G67480						5.03	5.26	15.07	16.64	38.02	34.61	61.67	70.35	4.26	4.21	15.05	8.93	59.56	25.02		1.10418	0.91031	1.14075	0.988263	0.593355	0.420081		0.476545	0.878444	1.08851	0.519585	0.837634	1.1457	0.0194178	-0.0721584	0.475969	1.07339	-0.0772859	0.249283		BTB and TAZ domain protein 4 (BT4)
121	2a	843867	AT1G75300						2.6	3.09	2.63	3.1	3.78	3.04	2.5	2.98	2.9	2.86	4.5	3.86	11.81	5.96		1.17871	0.804233	1.192	0.986207	0.857778	0.504657		0.0049824	0.162518	-0.0170333	0.0763883	0.0679002	0.0592429	0.0749851	0.0474246	0.238239	0.657277	0.0413927	0.171614		NmrA-like negative transcriptional regulator family protein (AT1G75300)
122	2a	833302	AT5G33290						4.61	3.35	5.2	5.28	9.07	6.77	12.11	8.9	3.42	4.45	4.8	3.65	9.66	5.56		1.01538	0.746417	0.73493	1.30117	0.760417	0.575569		0.0523024	0.293906	0.419443	0.058933	0.166888	0.285689	-0.138656	-0.129675	0.0175403	0.321276	-0.0153409	-0.101408		xylogalacturonan deficient 1 (XGD1)
123	2a	827073	AT4G01895						1.82	1.26	1.52	2.2	1.58	1.67	1.05	1.31	0.88	1.41	2.04	1.44	7.43	2.44		1.44737	1.05696	1.24762	1.60227	0.705882	0.328398		-0.0782278	-0.0614143	-0.238882	0.0823513	-0.0373549	-0.1428	-0.159701	-0.315589	0.0495588	0.610917	-0.110852	-0.101709		systemic acquired resistance (SAR) regulator protein NIMIN-1-like protein (AT4G01895)
124	2a	828280	AT4G21910						23.33	19.27	22.85	17.13	30.26	20.71	19.96	16.5	21.52	25.88	38.92	27.94	93.2	40.16		0.749672	0.684402	0.826653	1.2026	0.717883	0.430901		-0.00902853	0.112954	-0.0677542	-0.134157	-0.0517346	-0.150431	-0.083033	-0.0350725	0.222258	0.601501	0.0450495	0.0783117		MATE efflux family protein (AT4G21910)
125	2a	830635	AT5G07440						10.29	8.62	11.46	13.88	16.09	17.14	16.74	19	8.07	9.9	14.14	12.01	35.65	14.28		1.21117	1.06526	1.13501	1.22677	0.849364	0.400561		0.0467692	0.194141	0.21134	0.129974	0.221595	0.266338	-0.0769081	-0.105542	0.138034	0.539644	-0.0167802	0.0671276		glutamate dehydrogenase 2 (GDH2)
126	2a	841043	AT1G44790						25.02	20.4	22.42	22.4	31.56	24.74	23.85	23.25	24.88	25.55	30.6	29.42	49.23	27.69		0.999108	0.783904	0.974843	1.02693	0.961438	0.562462		-0.0476517	0.10085	-0.0207989	-0.0480393	-0.00488761	-0.0318643	-0.0886571	-0.00243693	0.0874341	0.293943	0.0091036	0.0703554		ChaC-like family protein (AT1G44790)
127	2a	841704	AT1G52710						5.25	3.36	4.39	4.39	6.14	5.34	4.93	5.39	4.49	4.45	6.14	5.92	11.77	5.31		1	0.869707	1.09331	0.991091	0.964169	0.451147		-0.0776948	0.0680091	-0.0273124	-0.0776948	0.00738195	0.0114295	-0.19382	-0.067913	0.0680091	0.350617	-0.0717993	0.0521624		Rubredoxin-like superfamily protein (AT1G52710)
128	2a	820839	AT3G15950						6.89	4.73	4.23	5.67	7.33	5.51	5.31	5.32	5.38	4.59	7.04	7.62	13.87	5.74		1.34043	0.751705	1.00188	0.85316	1.08239	0.413843		-0.211879	0.0268848	-0.113125	-0.0846362	-0.0970676	-0.112308	-0.163358	-0.107437	0.00935344	0.303857	-0.176407	0.0437357		DNA topoisomerase-like protein (NAI2)
129	2a	829658	AT4G35060						13.41	10.95	17.25	13.54	17.15	19.05	19.29	19.33	11.15	10.31	16.12	15.28	36.69	13.17		0.784928	1.11079	1.00207	0.924664	0.947891	0.358953		0.10936	0.106835	0.157903	0.00418989	0.152466	0.158803	-0.0880147	-0.0801539	0.0799363	0.437119	-0.11417	0.0566946		Heavy metal transport/detoxification superfamily protein (HIPP25)
130	2a	823993	AT3G48350						3.37	3.05	3.07	3.29	4.94	3.72	3.89	3.51	3.22	3.11	3.91	3.12	5.52	3.09		1.07166	0.753036	0.902314	0.965839	0.797954	0.559783		-0.0404915	0.166097	0.0623197	-0.010434	0.042913	0.0176772	-0.0433301	-0.019774	0.0645469	0.214309	-0.0348695	-0.0334753		Cysteine proteinases superfamily protein (CEP3)
131	2a	834465	AT5G44390						2.95	1.45	1.94	2.39	3.36	2.96	1.88	1.69	2.05	1.73	2.67	2.16	5.35	2.15		1.23196	0.880952	0.898936	0.843902	0.808989	0.401869		-0.18202	0.0565173	-0.195664	-0.0914241	0.0014697	-0.241935	-0.308454	-0.158068	-0.0433108	0.258532	-0.231776	-0.135368		FAD-binding Berberine family protein (AT5G44390)
132	2a	817968	AT2G34070						11.66	8.35	12.74	10.63	14.89	11.74	11.02	10.83	10.84	11.09	18.26	11.45	42.67	11.88		0.83438	0.788449	0.982759	1.02306	0.627054	0.278416		0.0384709	0.106196	-0.024517	-0.0401653	0.00296955	-0.0320701	-0.145012	-0.0316693	0.194802	0.563424	-0.021767	-0.00789306		TRICHOME BIREFRINGENCE-LIKE 37 (TBL37)
133	2a	816256	AT2G17500						3.06	2.8	3.63	3.97	3.31	2.6	3.2	2.49	2.69	2.73	6.94	3.74	13.57	3.54		1.09366	0.785498	0.778125	1.01487	0.538905	0.26087		0.0741852	0.0341066	0.0194286	0.113069	-0.0707481	-0.0895221	-0.0385634	-0.0559691	0.355638	0.646858	-0.0495588	0.0871502		Auxin efflux carrier family protein (AT2G17500)
134	2a	834395	AT5G43745						13.35	12.97	11.96	11	18.34	12.9	14.27	13.02	13.88	12.9	25.33	15.7	49.46	18.49		0.919732	0.703381	0.912404	0.929395	0.619818	0.373837		-0.0477501	0.137918	0.0289427	-0.0840886	-0.0148916	-0.0108703	-0.0125413	0.0169082	0.278154	0.568773	-0.0148916	0.0704184		ion channel POLLUX-like protein, putative (DUF1012) (AT5G43745)
135	2a	824629	AT3G54640						34.58	27.52	30.63	37.95	47.22	35.72	37.78	37.03	33.8	34.44	55.8	40.12	110.45	49.03		1.23898	0.756459	0.980148	1.01893	0.718996	0.443911		-0.052678	0.135301	0.038437	0.0403868	0.0140865	0.0297287	-0.0991766	-0.00990829	0.207809	0.504341	-0.00176185	0.0645359		tryptophan synthase alpha chain (TSA1)
136	2a	814924	AT2G03980						29.94	23.4	33.22	26.58	42.89	33.25	32.58	26.96	26.33	29.79	63.47	39.29	147.26	42.64		0.80012	0.775239	0.827502	1.13141	0.619033	0.289556		0.0451478	0.156104	0.0366993	-0.0516968	0.0455399	-0.0455319	-0.107036	-0.0558009	0.326317	0.691833	-0.00218129	0.11803		GDSL-like Lipase/Acylhydrolase superfamily protein (AT2G03980)
137	2a	815182	AT2G06255						1.7	1.39	2.25	1.69	3.7	2.79	4.02	3.11	1.56	1.76	4.39	3.1	10.8	3.02		0.751111	0.754054	0.773632	1.12821	0.70615	0.27963		0.121734	0.337753	0.373777	-0.00256222	0.215155	0.262311	-0.0874341	-0.0373243	0.412016	0.802975	0.0150637	0.260913		ELF4-like 3 (ELF4-L3)
138	2a	841841	AT1G54030						30.96	28.31	28.66	27.98	35.67	29.84	29.83	26.01	26.57	30.55	49.98	39.34	95.88	40.83		0.976274	0.836557	0.871941	1.14979	0.787115	0.425845		-0.0335248	0.0615022	-0.0161477	-0.0439532	-0.0160021	-0.0756606	-0.0388611	-0.0664094	0.207995	0.490927	-0.00578974	0.104033		GDSL-like Lipase/Acylhydrolase superfamily protein (MVP1)
139	2a	814903	AT2G03760						10.55	9.77	14.12	12.82	15.74	15.4	15.31	14.28	7.28	7.55	10.46	7.29	20.99	9.82		0.907932	0.978399	0.932724	1.03709	0.696941	0.467842		0.126582	0.173752	0.161723	0.0846356	0.164268	0.131476	-0.0333579	-0.161121	-0.00372078	0.29876	-0.145306	-0.160525		sulfotransferase 12 (SOT12)
140	2a	836853	AT5G67180						9.07	9.53	9.5	8.11	8.66	10.16	11	10.2	6.97	7.79	11.48	10.33	17.97	10.15		0.853684	1.17321	0.927273	1.11765	0.899826	0.56483		0.0201163	-0.0200894	0.0837854	-0.0485864	0.0492864	0.0509929	0.0214856	-0.114375	0.102335	0.296941	-0.0660698	0.056493		target of early activation tagged (EAT) 3 (TOE3)
141	2a	837068	AT1G05620						6.63	6.09	5.41	6.38	7.32	7.41	6.47	6.89	5.37	4.81	6.63	6.19	10.82	6.72		1.1793	1.0123	1.06491	0.895717	0.933635	0.621072		-0.0883163	0.0429976	-0.0106092	-0.0166928	0.0483047	0.0167057	-0.0368962	-0.0915392	0	0.212714	-0.139368	-0.0298229		uridine-ribohydrolase 2 (URH2)
142	2a	821199	AT3G02875						2.99	2.63	2.48	2.91	4.07	2.88	2.6	2.02	3.58	2.75	5.22	3.63	7.35	4.64		1.17339	0.707617	0.776923	0.768156	0.695402	0.631293		-0.0812195	0.133923	-0.0606978	-0.0117782	-0.0162787	-0.17032	-0.0557154	0.0782118	0.241999	0.390616	-0.0363385	0.0842354		Peptidase M20/M25/M40 family protein (ILR1)
143	2a	829277	AT4G31500						158.65	121.88	157.16	161.7	224.33	170.89	161.24	135.68	124.64	114.43	205.21	141.91	292.22	175.64		1.02889	0.76178	0.841479	0.918084	0.691536	0.601054		-0.00409806	0.150447	0.00703271	0.00826994	0.0322766	-0.0679242	-0.114508	-0.104783	0.111758	0.26527	-0.1419	-0.0484271		cytochrome P450, family 83, subfamily B, polypeptide 1 (CYP83B1)
144	2a	829256	AT4G31290						20.53	18.57	21.1	19.38	26.99	24.32	30.01	27.86	23.21	21.36	34.21	27.73	47.68	30.74		0.918483	0.901074	0.928357	0.920293	0.810582	0.644715		0.0118935	0.118814	0.164877	-0.0250352	0.0735746	0.132592	-0.043577	0.0532862	0.221764	0.365947	0.0172123	0.130561		ChaC-like family protein (AT4G31290)
145	2a	843450	AT1G71100						7.23	6.44	7.78	9.09	9.32	9.3	7.22	7.36	8.83	8.74	15.27	12.46	21.59	13.87		1.16838	0.997854	1.01939	0.989807	0.815979	0.642427		0.0318413	0.110278	-0.0006011	0.0994256	0.109345	0.00773952	-0.0502524	0.0868224	0.324701	0.475114	0.0823731	0.23638		Ribose 5-phosphate isomerase, type A protein (RSW10)
146	2a	825074	AT3G59050						20.65	19.86	18.85	17.19	21.01	17.97	13.64	13.94	18.52	18.88	32.12	27.44	45.93	29.68		0.911936	0.855307	1.02199	1.01944	0.854296	0.646201		-0.0396087	0.007506	-0.180106	-0.0796442	-0.060372	-0.170657	-0.0169408	-0.0472791	0.191855	0.347176	-0.0389181	0.123464		polyamine oxidase 3 (PAO3)
147	2a	815963	AT2G14750						79.7	66.94	64.66	77.03	105.55	90	86.6	83.23	69.8	66.82	147.6	99.66	186.15	120.87		1.19131	0.852676	0.961085	0.957307	0.675203	0.649315		-0.0908226	0.122	0.0360596	-0.0147984	0.0527842	0.0188216	-0.0757726	-0.0576029	0.267628	0.368405	-0.0765519	0.0970626		APS kinase (APK)
148	2a	831666	AT5G17990						30.63	28.93	30.98	30.66	42.51	34.18	31.38	29	30.99	31.75	51.34	36.08	67.23	40.08		0.989671	0.804046	0.924156	1.02452	0.702766	0.596162		0.00493442	0.142344	0.0105059	0.000425154	0.0476251	-0.023749	-0.0247986	0.00507458	0.224309	0.341416	0.0155967	0.0711195		tryptophan biosynthesis 1 (TRP1)
149	2a	814980	AT2G04400						32	28.42	28.61	31.86	47.46	33.01	31.57	27.63	29.07	31.61	70.55	40.57	94.59	48.27		1.1136	0.695533	0.875198	1.08738	0.575053	0.510308		-0.0486321	0.171178	-0.0058754	-0.00190421	0.0134955	-0.0637691	-0.0515259	-0.0417049	0.343347	0.470695	-0.00532548	0.103055		Aldolase-type TIM barrel family protein (AT2G04400)
150	2a	843448	AT1G71080						19.93	18.52	18.21	20.75	23.96	22.4	20.43	20.56	19.6	19.09	35.46	24.45	45.71	26.25		1.13948	0.934891	1.00636	0.97398	0.689509	0.574273		-0.0391974	0.0799795	0.0107611	0.0175108	0.0507407	0.0135158	-0.0318663	-0.00725123	0.250231	0.360504	-0.0187014	0.0887716		RNA polymerase II transcription elongation factor (AT1G71080)
151	2a	827381	AT4G16760						42.68	36.58	42.31	38.48	57.24	42.4	40.79	34.04	48.4	53.86	125.96	81.56	177.63	89.18		0.909478	0.740741	0.834518	1.11281	0.647507	0.502055		-0.00378139	0.127475	-0.0196707	-0.0449893	-0.00285855	-0.0982349	-0.0669807	0.054621	0.470008	0.619292	0.101042	0.281253		acyl-CoA oxidase 1 (ACX1)
152	2a	835778	AT5G56760						44.64	37.33	45.65	41.68	57.65	47.8	50.8	48.48	44.8	48.89	106.29	79.7	159.89	79.63		0.913034	0.829141	0.954331	1.09129	0.749835	0.49803		0.0097166	0.111075	0.0561395	-0.0297965	0.0297037	0.0358384	-0.0776662	0.00155383	0.376768	0.554097	0.0394959	0.251734		serine acetyltransferase 1;1 (SERAT1;1)
153	2a	835868	AT5G57630						5.03	4.12	8.83	8.29	15.19	12.93	32.26	29.74	3.74	4.3	11.04	7.79	16.21	8.55		0.938845	0.851218	0.921885	1.14973	0.705616	0.527452		0.244393	0.47999	0.807096	0.216987	0.410031	0.771773	-0.0866708	-0.128696	0.341401	0.508215	-0.0680995	0.189969		CBL-interacting protein kinase 21 (CIPK21)
154	2a	842196	AT1G58270						32.45	26.25	34.77	27.87	38.12	34.54	36.5	26.66	26.74	30.48	61.24	44.19	94.18	50.26		0.801553	0.906086	0.730411	1.13987	0.721587	0.533659		0.02999	0.0699382	0.0510782	-0.0660777	0.0271076	-0.0853546	-0.0920854	-0.0840533	0.27582	0.462744	-0.0271997	0.134109		TRAF-like family protein (ZW9)
155	2a	831760	AT5G01850						7.32	5.62	7.54	7.28	10.29	7.58	7.68	6.86	5.57	6.25	15.15	9.3	22.62	11.09		0.965517	0.736638	0.893229	1.12208	0.613861	0.490274		0.0128603	0.147904	0.0208501	-0.0023797	0.0151581	-0.028187	-0.114775	-0.118656	0.315902	0.489982	-0.0686311	0.103972		Protein kinase superfamily protein (AT5G01850)
156	2a	829836	AT4G36830						4.02	4.26	3.98	3.42	8.08	5.57	8.33	7.85	5.97	4.86	10.16	6.95	14.81	6.44		0.859296	0.689356	0.942377	0.81407	0.684055	0.434841		-0.00434298	0.303185	0.316419	-0.0701999	0.141629	0.290644	0.0251835	0.171748	0.402668	0.566329	0.0824102	0.237759		GNS1/SUR4 membrane protein family (HOS3-1)
157	2a	821445	AT3G19100						8.69	7.03	6.66	6.6	9.78	6.64	6.56	6.81	7.94	6.69	11.97	8.84	14.46	9.13		0.990991	0.678937	1.03811	0.842569	0.738513	0.631397		-0.115546	0.0513191	-0.122116	-0.119476	-0.116852	-0.105873	-0.0920645	-0.0391993	0.139074	0.221149	-0.113594	0.00743249		Protein kinase superfamily protein (AT3G19100)
158	2a	831199	AT5G13550						12.61	11.82	11.97	11.81	16.16	12.2	10.42	10.06	11.46	11.9	18.52	14.07	27	14.46		0.986633	0.75495	0.965451	1.03839	0.759719	0.535556		-0.0226209	0.107726	-0.0828474	-0.0284652	-0.0143553	-0.0981171	-0.0280976	-0.0415305	0.166926	0.330649	-0.0251681	0.047579		sulfate transporter 4.1 (SULTR4;1)
159	2a	820887	AT3G16400						48.49	34.07	37.27	38.09	70.7	51.57	54.99	45.53	39.26	44.37	100.87	73.12	182.3	63.95		1.022	0.72942	0.827969	1.13016	0.724893	0.350795		-0.114293	0.163767	0.0546315	-0.104841	0.0267449	-0.0273545	-0.15328	-0.0917019	0.31811	0.575134	-0.0385628	0.178384		nitrile specifier protein 1 (NSP1)
160	2a	825140	AT3G59710						1.8	1.23	1.57	2.01	2.85	1.94	2.18	2.2	1.22	1.56	4.66	2.89	8.88	2.29		1.28025	0.680702	1.00917	1.27869	0.620172	0.257883		-0.0593729	0.199572	0.083184	0.0479236	0.0325292	0.0871502	-0.165367	-0.168913	0.413113	0.69314	-0.0621479	0.205625		NAD (P)-binding Rossmann-fold superfamily protein (AT3G59710)
161	2a	820188	AT3G10260						36.76	28.85	35.92	32.14	42.97	34.4	33.08	30.47	31.12	30.68	51.57	42.77	72.48	39.21		0.894766	0.800559	0.9211	0.985861	0.829358	0.540977		-0.0100392	0.0677899	-0.04581	-0.0583296	-0.0288171	-0.081503	-0.10523	-0.0723359	0.147022	0.294843	-0.0785201	0.0657637		Reticulon family protein (AT3G10260)
162	2a	844202	AT1G78660						17.19	14.44	15.51	16.8	24.48	20.38	20.68	19.05	17.62	19.03	33.9	27.88	58.86	26.01		1.08317	0.832516	0.92118	1.08002	0.822419	0.441896		-0.0446641	0.153536	0.0802747	-0.00996659	0.0739283	0.0446191	-0.0757087	0.01073	0.294924	0.534544	0.0441629	0.210017		gamma-glutamyl hydrolase 1 (GGH1)
163	2a	825821	AT4G04840						115.38	86.28	115.82	93.66	151.18	117.99	130.91	105.75	96.19	100.68	190.31	130.47	274.58	96.89		0.808669	0.78046	0.807807	1.04668	0.685566	0.352866		0.00165303	0.117364	0.0548423	-0.0905764	0.00971467	-0.0378502	-0.12622	-0.0790006	0.217331	0.376538	-0.0591873	0.0533801		methionine sulfoxide reductase B6 (MSRB6)
164	2a	830058	AT4G39030						4.44	3.4	5.28	6.76	7.42	5.12	5.09	5.07	4.27	5.2	7.85	5.93	11.97	5.07		1.2803	0.690027	0.996071	1.2178	0.755414	0.423559		0.075251	0.223021	0.0593348	0.182564	0.061887	0.057625	-0.115904	-0.0169551	0.247487	0.430711	0.0686204	0.125672		MATE efflux family protein (EDS5)
165	2a	836851	AT5G67160						4.41	3.32	2.88	3.48	3.36	2.92	2.47	2.22	3.55	3.42	5.15	5.22	6.69	4.08		1.20833	0.869048	0.898785	0.96338	1.01359	0.609865		-0.185046	-0.118099	-0.251742	-0.102859	-0.179056	-0.298086	-0.123301	-0.0942102	0.0673686	0.180988	-0.110412	0.0732319		HXXXD-type acyl-transferase family protein (EPS1)
166	2a	836547	AT5G64260						11.48	8.23	14.88	11.64	17.68	14.61	16.06	12.9	8.72	10	14.64	13.2	17.23	9.92		0.782258	0.826357	0.803238	1.14679	0.901639	0.57574		0.112661	0.18754	0.145804	0.00601109	0.104708	0.0506478	-0.144542	-0.119425	0.105599	0.176343	-0.0599419	0.060632		EXORDIUM like 2 (EXL2)
167	2a	818562	AT2G39770						147.18	120.16	152.13	124.54	178.48	140.34	128.63	125.42	150.8	176.33	273.21	255.31	332.46	198.71		0.818642	0.786307	0.975045	1.1693	0.934483	0.597696		0.0143661	0.0837408	-0.0585065	-0.0725399	-0.0206673	-0.069482	-0.0880889	0.0105525	0.268648	0.353891	0.0784774	0.239219		Glucose-1-phosphate adenylyltransferase family protein (CYT1)
168	2a	819239	AT2G46310						2.78	2.36	1.97	2.76	4.13	3.15	2.72	2.13	2.15	2.04	6.35	5.71	8.02	4.79		1.40102	0.762712	0.783088	0.948837	0.899213	0.597257		-0.149579	0.171905	-0.00947589	-0.00313571	0.0542658	-0.115665	-0.0711328	-0.111606	0.358729	0.46013	-0.134415	0.312591		cytokinin response factor 5 (CRF5)
169	2a	830803	AT5G09440						5.84	4.1	8.99	7.08	13.81	10.04	15.95	16.51	7.57	8.35	30.93	17.86	33.04	18.02		0.787542	0.727009	1.03511	1.10304	0.577433	0.5454		0.187347	0.373781	0.436348	0.0836204	0.235321	0.451334	-0.153629	0.112683	0.723967	0.752627	0.155274	0.485469		EXORDIUM like 4 (EXL4)
170	2a	838555	AT1G19680						9.56	8.02	11.38	9.4	12.45	9.4	9.05	8.38	7.81	9.78	16.21	12.88	18.94	12.55		0.826011	0.75502	0.925967	1.25224	0.794571	0.662619		0.0756844	0.114711	-0.0238093	-0.00733004	-0.00733004	-0.0572139	-0.0762835	-0.0878069	0.229325	0.296922	0.00988096	0.129458		RING/U-box superfamily protein (AT1G19680)
171	2a	829176	AT4G30530						172.9	134.86	184.17	171.29	292.86	203.03	189.74	166.15	166.86	199.49	590.07	334.73	676.49	291.41		0.930065	0.693266	0.875672	1.19555	0.567272	0.430768		0.0274239	0.228865	0.0403639	-0.00406298	0.0697652	-0.0172946	-0.107912	-0.0154428	0.533109	0.592466	0.0621261	0.2869		Class I glutamine amidotransferase-like superfamily protein (GGP1)
172	2a	821798	AT3G22290						15.13	12.5	14.79	13.82	17.05	13.5	14.89	13.89	13.8	14.85	28.19	19.62	34.19	19.6		0.934415	0.791789	0.932841	1.07609	0.695991	0.573267		-0.00987075	0.0518855	-0.00694423	-0.0393309	-0.0495052	-0.0371367	-0.0829289	-0.0399598	0.270256	0.35406	-0.00811247	0.11286		Endoplasmic reticulum vesicle transporter protein (AT3G22290)
173	2a	824730	AT3G55640						6.58	6.51	7.98	6.54	10.34	7.53	8.34	7.84	8.89	9.37	25.93	16.57	31.98	16.55		0.819549	0.72824	0.940048	1.05399	0.639028	0.517511		0.083777	0.196295	0.10294	-0.00264815	0.0585691	0.0760902	-0.00464491	0.130676	0.595577	0.686653	0.153514	0.401097		Mitochondrial substrate carrier family protein (AT3G55640)
174	2a	817124	AT2G25820						3.56	2.22	2.51	2.18	2.95	3.67	2.14	2.19	3	3.26	4.96	4.67	6.81	4.32		0.868526	1.24407	1.02336	1.08667	0.941532	0.634361		-0.151776	-0.081628	-0.221036	-0.212994	0.0132161	-0.211006	-0.205097	-0.0743287	0.144032	0.281697	-0.0382324	0.117867		Integrase-type DNA-binding superfamily protein (ESE2)
175	2a	826987	AT4G01850						169.12	149.98	172.95	161.69	217.23	177.08	170.42	161.13	173.84	189.4	327.99	281.02	429.33	225.85		0.934894	0.815173	0.945488	1.08951	0.856794	0.526052		0.0097256	0.108725	0.00332559	-0.0195118	0.0199745	-0.0210186	-0.0521616	0.0119547	0.287666	0.404596	0.049185	0.220542		S-adenosylmethionine synthetase 2 (SAM-2)
176	2a	820822	AT3G15790						35.87	28.04	32.54	29.19	42.89	34.84	27.95	26.53	33.27	38.81	58.14	47.6	73.49	43.44		0.89705	0.812311	0.949195	1.16652	0.818713	0.591101		-0.0423138	0.0776247	-0.10835	-0.0894973	-0.0126532	-0.130994	-0.106953	-0.0326786	0.209744	0.311497	0.0342123	0.122876		methyl-CPG-binding domain 11 (MBD11)
177	2a	820921	AT3G16690						6.14	4.34	6.28	5.09	8.93	6.31	5.03	3.62	4.76	4.34	8.1	7.36	10.29	6.3		0.81051	0.706607	0.719682	0.911765	0.908642	0.612245		0.00979127	0.162683	-0.0866004	-0.0814506	0.011861	-0.22946	-0.150679	-0.110561	0.120317	0.224247	-0.150679	0.0787094		Nodulin MtN3 family protein (SWEET16)
178	2a	823817	AT3G46640						5.26	4.18	5.77	5.44	8.5	8.03	27.61	32.01	5.1	4.47	14.74	10.44	19.42	9.6		0.942808	0.944706	1.15936	0.876471	0.708277	0.494336		0.0401901	0.208433	0.720081	0.0146132	0.18373	0.7843	-0.0998095	-0.0134156	0.447512	0.567263	-0.0706782	0.297715		Homeodomain-like superfamily protein (PCL1)
179	2a	836663	AT5G65380						37.41	35.31	36.68	33.15	40.81	30.71	32.63	26.94	45.94	50.27	125.78	96.58	174.96	91.57		0.903762	0.752512	0.825621	1.09425	0.767849	0.523377		-0.00855838	0.0377789	-0.0593706	-0.0525042	-0.0857079	-0.14259	-0.02509	0.0892033	0.526624	0.669951	0.128321	0.411899		MATE efflux family protein (AT5G65380)
180	2a	824329	AT3G51660						8.96	7.55	27.24	32.54	52.9	57.73	103.55	117.32	14.31	20.45	73.76	53.41	112.49	49.11		1.19457	1.0913	1.13298	1.42907	0.724105	0.436572		0.482899	0.771148	1.06284	0.56011	0.809094	1.11706	-0.0743611	0.203332	0.915513	1.09881	0.358385	0.775315		Tautomerase/MIF superfamily protein (AT3G51660)
181	2a	841082	AT1G45145						12.21	6.97	14.62	20.05	21.73	21.13	16.96	13.44	13.55	21.38	32.56	27.02	51.98	23.47		1.37141	0.972388	0.792453	1.57786	0.829853	0.45152		0.0782317	0.250344	0.14271	0.215399	0.238184	0.0416836	-0.243483	0.0452236	0.425969	0.629121	0.243292	0.34497		thioredoxin H-type 5 (TRX5)
182	2a	817637	AT2G30870						144.69	115.28	140.23	154.16	175.65	173.45	175.93	188.28	152.29	177.25	192.5	193.26	264.06	173.95		1.09934	0.987475	1.0702	1.1639	1.00395	0.658752		-0.0135976	0.0842096	0.0849014	0.0275332	0.0787358	0.114366	-0.0986845	0.0222329	0.123992	0.261264	0.0881477	0.125703		glutathione S-transferase PHI 10 (GSTF10)
183	2a	839103	AT1G25220						21.15	17.17	19.57	24.22	34.75	25.52	23.26	22.35	26.15	23.03	34.15	25.53	45.76	29.27		1.23761	0.734388	0.960877	0.880688	0.747584	0.639642		-0.0337195	0.215644	0.0412993	0.0588638	0.0815703	0.0239672	-0.0905401	0.0921613	0.20808	0.335176	0.0369836	0.0817404		anthranilate synthase beta subunit 1 (ASB1)
184	2a	836716	AT5G65870						8.08	5.39	11.93	8.97	14.63	13.99	12.85	10.24	10.22	10.35	14.8	11.19	20.13	13.04		0.751886	0.956254	0.796887	1.01272	0.756081	0.647789		0.169229	0.257833	0.201492	0.0453811	0.238406	0.102889	-0.175823	0.10204	0.26285	0.396432	0.107529	0.141419		phytosulfokine 5 precursor (PSK5)
185	2a	844351	AT1G80110						3.04	2.55	3.53	3.56	4.89	5.1	6.92	7.11	5.49	5.86	9.4	6.5	12.83	8.34		1.0085	1.04294	1.02746	1.0674	0.691489	0.650039		0.0649011	0.206435	0.357233	0.0685764	0.224697	0.368996	-0.0763334	0.256699	0.490254	0.625353	0.285024	0.33004		phloem protein 2-B11 (PP2-B11)
186	2a	837701	AT1G11580						16.44	10.47	9.67	12.49	19.47	14.7	13.69	12.56	11.21	7.97	15.49	8.85	22.29	12.03		1.29162	0.755008	0.917458	0.710972	0.571336	0.539704		-0.230475	0.0734641	-0.0794984	-0.119339	-0.0485845	-0.116912	-0.195955	-0.166296	-0.0258504	0.132208	-0.314443	-0.268959		methylesterase PCR A (PMEPCRA)
187	2a	814714	AT2G01830						4.38	4.26	3.4	3.43	5.84	4.04	4.8	4.18	3.77	2.63	4.83	3.85	6.47	4.1		1.00882	0.691781	0.870833	0.697613	0.797101	0.633694		-0.109995	0.124939	0.0397671	-0.10618	-0.0350927	-0.0202978	-0.0120645	-0.0651328	0.042473	0.16943	-0.221518	-0.0560134		CHASE domain containing histidine kinase protein (WOL)
188	2a	819920	AT3G07320						9.22	7.94	8.35	7.84	13.63	9.82	13.96	13.76	7.62	5.45	12.16	8.58	16.02	9.07		0.938922	0.72047	0.985673	0.715223	0.705592	0.566167		-0.0430444	0.169765	0.180154	-0.0704149	0.0273806	0.173888	-0.0649104	-0.0827759	0.120203	0.239932	-0.228334	-0.0312436		O-Glycosyl hydrolases family 17 protein (AT3G07320)
189	2a	839760	AT1G28600						57.06	44.95	75.63	54.69	106.45	71.9	89.17	69.03	37.56	32.19	57.76	44.52	81.15	49.41		0.723126	0.675434	0.774139	0.857029	0.770776	0.608872		0.122362	0.270814	0.193887	-0.0184238	0.100397	0.0827061	-0.103602	-0.181606	0.00529542	0.152957	-0.248611	-0.107777		GDSL-like Lipase/Acylhydrolase superfamily protein (AT1G28600)
190	2a	817265	AT2G27230						13.77	12.71	9.57	10.28	14.99	10.22	9.89	8.99	9.93	8.74	17.78	13.53	25.04	15.03		1.07419	0.681788	0.908999	0.880161	0.760967	0.60024		-0.158022	0.0368677	-0.143738	-0.126941	-0.129483	-0.185174	-0.0347884	-0.141985	0.110998	0.2597	-0.197423	-0.00763614		transcription factor-like protein (LHW)
191	2a	816497	AT2G19780						9.15	7.62	7.47	7.07	7.89	5.97	5.23	5.32	6.1	4.63	7.51	6.71	10.24	6		0.946452	0.756654	1.01721	0.759016	0.893475	0.585938		-0.0881005	-0.0643441	-0.242919	-0.112002	-0.185447	-0.235509	-0.0794661	-0.176091	-0.0857812	0.0488789	-0.29584	-0.134699		Leucine-rich repeat (LRR) family protein (AT2G19780)
192	2a	819413	AT2G48010						4.24	3.51	5.82	4.54	4.34	3.79	2.88	2.04	2.61	2.41	3.3	2.48	4.81	2.45		0.780069	0.873272	0.708333	0.923372	0.751515	0.509356		0.137557	0.0101239	-0.167973	0.02969	-0.0487266	-0.317736	-0.0820587	-0.210725	-0.108852	0.0547792	-0.245349	-0.232914		receptor-like kinase in in flowers 3 (RKF3)
193	2a	823601	AT3G44720						32.7	25.55	39.27	34.38	36.21	31.41	24.16	23.06	18.34	18.01	24.27	21.2	35.32	21.86		0.875477	0.86744	0.95447	0.982007	0.873506	0.618913		0.0795131	0.0442808	-0.131451	0.0217581	-0.0174798	-0.151688	-0.107157	-0.251148	-0.129478	0.0334729	-0.259034	-0.188212		arogenate dehydratase 4 (ADT4)
194	2b	836099	AT5G59780						18.11	13.6	22.97	17.99	23.8	19.88	19.86	19.36	8.1	8.45	30.11	26.22	21.29	12.31		0.783195	0.835294	0.974824	1.04321	0.870807	0.578206		0.103243	0.118659	0.0400608	-0.00288729	0.0404979	0.0289869	-0.12438	-0.349433	0.220792	0.0702572	-0.331062	0.160714		myb domain protein 59 (MYB59)
195	2b	824360	AT3G51970						4.32	2.49	4.39	3.78	4.21	3.48	1.36	1.53	2.59	2.49	3.88	3.67	2.9	1.67		0.861048	0.826603	1.125	0.96139	0.945876	0.575862		0.00698077	-0.0112017	-0.501945	-0.0579919	-0.0939045	-0.450792	-0.239284	-0.222184	-0.046652	-0.173086	-0.239284	-0.0708177		acyl-CoA sterol acyl transferase 1 (ASAT1)
196	2b	822124	AT3G25400						2.85	2.89	2.36	2.81	2.88	3.73	2.7	3.63	2.52	4.66	5.23	5.92	5.44	4.51		1.19068	1.29514	1.34444	1.84921	1.13193	0.829044		-0.0819329	0.00454763	-0.0234811	-0.00613854	0.116864	0.105062	0.00605298	-0.0534443	0.263657	0.280754	0.213541	0.317477		dCTP pyrophosphatase-like protein (AT3G25400)
197	2b	835585	AT5G54940						216.76	155.8	335.04	286.11	318.39	296.7	312.64	299.91	315.55	553.76	739.72	788.17	556.3	344.91		0.853958	0.931876	0.959282	1.7549	1.0655	0.620007		0.189118	0.16698	0.159065	0.120554	0.136338	0.141012	-0.143412	0.163089	0.533088	0.40933	0.407342	0.560641		Translation initiation factor SUI1 family protein (AT5G54940)
198	2b	835334	AT5G52570						42.53	37.61	44.01	35.63	42.98	32.13	33.89	27.93	64.53	70.98	174.39	155.98	162.59	89.81		0.809589	0.747557	0.824137	1.09995	0.894432	0.552371		0.014856	0.00457103	-0.0986238	-0.0768796	-0.121785	-0.182624	-0.053392	0.181066	0.612826	0.582398	0.222441	0.564374		beta-carotene hydroxylase 2 (BETA-OHASE 2)
199	2b	2745879	AT3G10985						25.24	20.67	40.06	35.79	36.63	32.85	25.87	24.95	31.06	41.18	73.8	61.18	60.87	37.31		0.89341	0.896806	0.964438	1.32582	0.828997	0.612946		0.200622	0.161748	0.0107071	0.151672	0.114446	-0.0050188	-0.0867489	0.0901121	0.465967	0.382314	0.212597	0.38452		senescence associated gene 20 (SAG20)
200	2b	824140	AT3G49780						2.91	1.47	4.28	4.72	4.79	5.2	4.98	4.08	1.97	2.33	3.29	2.97	2.81	1.71		1.1028	1.08559	0.819277	1.18274	0.902736	0.608541		0.167551	0.216443	0.233336	0.210049	0.25211	0.146767	-0.296576	-0.169427	0.0533029	-0.0151867	-0.0965371	0.00886346		phytosulfokine 4 precursor (PSK4)
201	2b	818432	AT2G38500						2.46	2.07	3.73	3.42	4.41	4.43	3.13	3.47	3.8	4.05	6.38	6.73	6.15	2.73		0.91689	1.00454	1.10863	1.06579	1.05486	0.443902		0.180774	0.253503	0.104609	0.143091	0.255469	0.149394	-0.0749648	0.188848	0.413886	0.39794	0.21652	0.43708		2-oxoglutarate (2OG) and Fe (II)-dependent oxygenase superfamily protein (AT2G38500)
202	2b	839912	AT1G30320						5.51	5.37	4.75	5.5	5.7	4.74	3.83	3.92	4.28	4.94	11.33	5.26	10.38	5.52		1.15789	0.831579	1.0235	1.15421	0.464254	0.531792		-0.064458	0.0147233	-0.157953	-0.000788909	-0.0653733	-0.147866	-0.0111773	-0.109708	0.313078	0.275046	-0.0474246	-0.0201659		Remorin family protein (AT1G30320)
203	2b	828267	AT4G21790						45.16	41.33	44.86	38.81	47.65	42.69	42.78	39.8	44.21	44.49	68.33	46.35	76.53	48.6		0.865136	0.895908	0.930341	1.00633	0.678326	0.635045		-0.00289466	0.023309	-0.0235132	-0.0658103	-0.0244278	-0.0548709	-0.0384885	-0.00923342	0.179857	0.229078	-0.00649153	0.0112958		tobamovirus multiplication 1 (TOM1)
204	2b	821061	AT3G02150						3.7	3.67	5.41	6.14	8.58	7.52	8.71	8.13	3.16	3.93	6.07	3.23	6.65	3.93		1.13494	0.876457	0.93341	1.24367	0.532125	0.590977		0.164996	0.365286	0.371816	0.219967	0.308016	0.341889	-0.00353566	-0.0685146	0.214987	0.25462	0.0261908	-0.0589992		plastid transcription factor 1 (PTF1)
205	2b	820320	AT3G11470						8.03	10.34	9.42	7.7	7.73	8.52	8.82	7.57	8.72	11.04	15.96	12.53	15.35	9.64		0.81741	1.1022	0.858277	1.26606	0.785088	0.628013		0.0693354	-0.0165361	0.040753	-0.0182248	0.025724	-0.0256197	0.109805	0.0358009	0.298317	0.281393	0.138254	0.193236		4'-phosphopantetheinyl transferase superfamily (AT3G11470)
206	2b	828404	AT4G23050						5.52	5.89	4.43	5.29	5.27	4.47	4.27	3.67	6.32	6.67	13.89	7.8	13.74	9.02		1.19413	0.848197	0.859485	1.05538	0.561555	0.656477		-0.0955354	-0.0201285	-0.111511	-0.0184834	-0.0916316	-0.177273	0.0281762	0.058778	0.400763	0.396048	0.0821868	0.150156		PAS domain-containing protein tyrosine kinase family protein (AT4G23050)
207	2b	843750	AT1G74100						93.29	67.42	82.55	85.02	125.73	89.01	91.91	85.19	73.37	71.95	220.32	127.05	196.82	121.16		1.02992	0.707946	0.926885	0.980646	0.576661	0.615588		-0.053118	0.129604	-0.00647233	-0.040314	-0.0203963	-0.0394465	-0.141046	-0.104317	0.373219	0.324234	-0.112804	0.13414		sulfotransferase 16 (SOT16)
208	2b	820656	AT3G02570						54.34	48.02	66.93	52.19	86.82	59.81	72.71	65.96	100.79	107.09	256.02	203.95	271.78	154.51		0.77977	0.688897	0.907165	1.06251	0.796617	0.568511		0.0905012	0.2035	0.126475	-0.0175323	0.0416542	0.084161	-0.0536975	0.268298	0.673154	0.699098	0.294629	0.574404		Mannose-6-phosphate isomerase, type I (MEE31)
209	2b	839136	AT1G25500						1.52	1.07	1.39	1.47	2.1	1.54	2.22	1.65	1.17	1.2	5.28	3.86	5.05	2.53		1.05755	0.733333	0.743243	1.02564	0.731061	0.50099		-0.0388288	0.140376	0.164509	-0.0145263	0.00567713	0.0356404	-0.15246	-0.113658	0.54079	0.521448	-0.102662	0.404744		Plasma-membrane choline transporter family protein (AT1G25500)
210	2b	839807	AT1G29330						7.3	5.62	7.76	7.41	12.01	8.08	9.57	7.48	8.94	11.59	40.07	24.78	41.48	18.07		0.954897	0.672773	0.781609	1.29642	0.618418	0.435632		0.0265389	0.21622	0.117589	0.00649535	0.0440885	0.0105787	-0.113587	0.0880147	0.739496	0.754516	0.200761	0.530778		ER lumen protein retaining receptor family protein (ERD2)
211	2b	828682	AT4G25770						8.35	7.31	8.28	8.45	10.17	8.08	7.64	7.3	8.61	8.5	16.65	12.38	15.51	10.03		1.02053	0.794494	0.955497	0.987224	0.743544	0.64668		-0.00365614	0.0856345	-0.0385931	0.00517023	-0.0142751	-0.0583636	-0.0577691	0.0133167	0.299728	0.268925	0.00773245	0.171034		alpha/beta-Hydrolases superfamily protein (AT4G25770)
212	2b	837769	AT1G02405						2.41	1.89	3.59	3.11	4.07	3.87	4.06	2.73	3.15	2.47	6.32	4.29	5.44	3.36		0.866295	0.95086	0.672414	0.784127	0.678797	0.617647		0.173077	0.227577	0.226509	0.110743	0.205694	0.0541456	-0.105555	0.116294	0.4187	0.353582	0.0106799	0.25044		proline-rich family protein (AT1G02405)
213	2b	819874	AT3G06890						2.6	2.12	3.37	3.4	3.62	4.87	3.05	3.49	3.29	2.43	6.39	4.54	5.42	2.46		1.0089	1.3453	1.14426	0.738602	0.710485	0.453875		0.112657	0.143735	0.0693265	0.116506	0.272556	0.127852	-0.0886375	0.102223	0.390528	0.319026	-0.0293671	0.242083		transmembrane protein (AT3G06890)
214	2b	817623	AT2G30720						5.43	5.13	5.77	5.65	8.09	6.86	6.94	5.54	5.05	5.13	13.86	7.13	11.38	5.14		0.979203	0.84796	0.798271	1.01584	0.51443	0.45167		0.026376	0.173149	0.10656	0.0172486	0.101524	0.00870994	-0.0246825	-0.0315085	0.406963	0.321342	-0.0246825	0.11829		Thioesterase/thiol ester dehydrase-isomerase superfamily protein (AT2G30720)
215	2b	836596	AT5G64750						0.73	1.44	3.18	3.84	8.52	5.79	5.38	5.13	3.5	5.3	23.8	8.23	15.77	5.81		1.20755	0.679577	0.953532	1.51429	0.345798	0.368421		0.639104	1.06712	0.867459	0.721008	0.899356	0.846795	0.29504	0.680745	1.51325	1.33451	0.860953	1.05208		Integrase-type DNA-binding superfamily protein (ABR1)
216	2b	824545	AT3G53780						8.6	7.67	10.05	9.77	10.56	8.76	8.58	7.16	8.74	12.33	25.96	17.21	19.13	13.58		0.972139	0.829545	0.834499	1.41076	0.662943	0.70988		0.0676676	0.0891655	-0.00101116	0.0553961	0.00800565	-0.0795854	-0.0497031	0.00701298	0.479806	0.347217	0.156465	0.301282		RHOMBOID-like protein 4 (RBL4)
217	2b	822110	AT3G25180						1.52	0.65	1.87	2.7	4.11	2.98	1.88	1.42	1.19	3.4	42.69	21.17	26.66	6		1.44385	0.725061	0.755319	2.85714	0.495901	0.225056		0.089998	0.431998	0.0923143	0.24952	0.292373	-0.0295552	-0.36893	-0.106297	1.44848	1.24402	0.349635	1.14388		cytochrome P450, family 82, subfamily G, polypeptide 1 (CYP82G1)
218	2b	835457	AT5G53760						8.94	8.98	9.03	7.85	11.41	8.54	9.73	7.85	9.64	9.62	20.8	15.09	17.03	10.28		0.869324	0.748466	0.806783	0.997925	0.725481	0.603641		0.00435023	0.105948	0.0367753	-0.0564679	-0.0198796	-0.0564679	0.00193882	0.0327395	0.366726	0.279877	0.0318376	0.227352		Seven transmembrane MLO family protein (MLO11)
219	2b	843211	AT1G68795						2.28	1.74	1.83	1.81	1.85	2.11	1.52	1.65	2.68	2.56	5.66	3.76	5.75	5.38		0.989071	1.14054	1.08553	0.955224	0.664311	0.935652		-0.0954838	-0.0907631	-0.176091	-0.100256	-0.0336524	-0.140451	-0.117386	0.0701999	0.394882	0.401733	0.0503051	0.217253		CLAVATA3/ESR-RELATED 12 (CLE12)
220	2b	836200	AT5G60790						48.88	46.95	41.03	38.05	51.7	39.36	47.65	41.63	65.42	60.81	114.69	72.86	93.49	90.03		0.92737	0.761315	0.873662	0.929532	0.635278	0.962991		-0.0760297	0.0243593	-0.0110683	-0.108777	-0.0940761	-0.0697248	-0.0174956	0.126579	0.370394	0.281634	0.0948438	0.173358		ABC transporter family protein (ABCF1)
221	2b	829894	AT4G37400						1.33	1.28	1.19	0.98	1.84	2.04	2.58	2.17	1.9	2.22	3.71	2.16	3.53	3.22		0.823529	1.1087	0.841085	1.16842	0.58221	0.912181		-0.0483047	0.140966	0.287768	-0.132626	0.185779	0.212608	-0.0166417	0.154902	0.445522	0.423923	0.222501	0.210602		cytochrome P450, family 81, subfamily F, polypeptide 3 (CYP81F3)
222	2b	829534	AT4G33905						1.59	2.88	2.33	2.72	2.6	3.09	1.86	2.67	6.25	8.08	12.98	7.6	11.07	10.6		1.16738	1.18846	1.43548	1.2928	0.585516	0.957543		0.165959	0.213576	0.0681158	0.233172	0.288561	0.225114	0.257995	0.594483	0.911878	0.84275	0.706014	0.679416		Peroxisomal membrane 22 kDa (Mpv17/PMP22) family protein (AT4G33905)
223	2b	823892	AT3G47380						4	3.79	4.41	5.91	5.54	6.28	6.49	5.44	5.7	7.86	11	6.91	8.69	6.8		1.34014	1.13357	0.838213	1.37895	0.628182	0.782509		0.0423786	0.14145	0.210185	0.169527	0.1959	0.133539	-0.0234208	0.153815	0.439333	0.33696	0.293363	0.237418		Plant invertase/pectin methylesterase inhibitor superfamily protein (AT3G47380)
224	2b	827831	AT4G20830						27.36	18.54	45.78	51.87	63.12	52.59	60.59	45.55	45.26	44.47	92.79	56.51	57.36	51.49		1.13303	0.833175	0.751774	0.982545	0.60901	0.897664		0.22356	0.363051	0.345285	0.2778	0.283787	0.221372	-0.169006	0.218598	0.530385	0.321493	0.210951	0.315009		FAD-binding Berberine family protein (AT4G20830)
225	2b	816818	AT2G22870						5.46	5.87	7.22	7.48	9.13	7.23	7.5	6.89	7.39	7.68	11.98	7.61	9.5	8.47		1.03601	0.791895	0.918667	1.03924	0.635225	0.891579		0.121345	0.223278	0.137869	0.136709	0.121946	0.101027	0.0314455	0.131452	0.341264	0.240531	0.148169	0.144192		P-loop containing nucleoside triphosphate hydrolases superfamily protein (EMB2001)
226	2b	825855	AT4G05100						1.33	1.45	2.59	2.34	3.88	3.67	2.44	2.91	4.87	5.07	13.09	5.52	8.03	4.68		0.903475	0.945876	1.19262	1.04107	0.421696	0.582814		0.289448	0.46498	0.263538	0.245364	0.440814	0.340041	0.0375164	0.563677	0.993088	0.780864	0.581156	0.618087		myb domain protein 74 (MYB74)
227	2b	838223	AT1G16530						2.93	1.96	2.34	2.45	3.71	4.18	2.5	3.17	2.96	1.72	3.02	3.14	3.45	2.81		1.04701	1.12668	1.268	0.581081	1.03974	0.814493		-0.0976518	0.102506	-0.0689276	-0.0777015	0.154309	0.0341916	-0.174612	0.00442409	0.0131393	0.0709515	-0.231339	0.030062		ASYMMETRIC LEAVES 2-like 9 (ASL9)
228	2b	832509	AT5G24380						4.46	3.08	5.07	3.75	5.33	4.36	3.25	2.97	3.24	4.33	8.69	11.45	13.27	8.26		0.739645	0.818011	0.913846	1.33642	1.31761	0.622457		0.0556731	0.0773924	-0.137451	-0.0753036	-0.00984837	-0.176578	-0.160784	-0.13879	0.289685	0.473536	-0.012847	0.409471		YELLOW STRIPE like 2 (YSL2)
229	2b	843893	AT1G75580						1.41	0.67	1.28	1.69	2.28	2.18	1.27	1.44	4.96	2.96	8.46	7.46	8.46	6.12		1.32031	0.95614	1.13386	0.596774	0.881797	0.723404		-0.0420091	0.208716	-0.0454154	0.0786676	0.189237	0.00914338	-0.323144	0.546263	0.778151	0.778151	0.322073	0.72352		SAUR-like auxin-responsive protein family (AT1G75580)
230	2b	832043	AT5G19230						6.54	2.93	10.03	10.38	12.55	11.09	7.41	6.95	8.33	8.88	15.2	14.24	19.56	9.7		1.0349	0.883665	0.937922	1.06603	0.936842	0.49591		0.185723	0.283066	0.0542405	0.20062	0.229354	0.0264071	-0.34871	0.105067	0.366266	0.475791	0.132835	0.337932		Glycoprotein membrane precursor GPI-anchored (AT5G19230)
231	2b	837438	AT1G09180						6.88	3.13	5.64	4.62	6.6	5.17	4.21	4.02	11.84	10.67	20.68	19.79	25.41	16.58		0.819149	0.783333	0.954869	0.901182	0.956963	0.652499		-0.0863093	-0.0180445	-0.213306	-0.172946	-0.124098	-0.233362	-0.342044	0.235763	0.477962	0.567416	0.190576	0.458857		secretion-associated RAS super family 1 (SARA1A)
232	3	828653	AT4G25490						0.5	0.74	13	16.55	21.32	22.06	23.22	23.91	1.31	2.37	1.27	0.95	1.6	2.28		1.27308	1.03471	1.02972	1.80916	0.748031	1.425		1.41497	1.62982	1.66689	1.51983	1.64464	1.67961	0.170262	0.418301	0.404834	0.50515	0.675778	0.278754		C-repeat/DRE binding factor 1 (CBF1)
233	3	816500	AT2G19810						5.21	6.26	4.72	6.52	6.42	7.4	7.32	6.2	8.34	9.06	6.97	5.5	6.34	11.19		1.38136	1.15265	0.846995	1.08633	0.789096	1.76498		-0.0428957	0.0906973	0.147673	0.0974099	0.152394	0.075554	0.0797366	0.204328	0.126395	0.0852515	0.24029	0.023525		CCCH-type zinc finger family protein (OZF1)
234	3	824976	AT3G58070						9.23	10.68	12.41	10.48	10.44	12.11	9.8	11.05	13.71	12.97	10.68	12.34	10.82	19.39		0.84448	1.15996	1.12755	0.946025	1.15543	1.79205		0.12857	0.0534988	0.0260244	0.0551596	0.117942	0.0781606	0.0633696	0.171836	0.0633696	0.0690256	0.147738	0.126113		C2H2 and C2HC zinc fingers superfamily protein (GIS)
235	3	842816	AT1G65080						2.38	2.23	2.27	2.26	2.4	2.33	2.19	2.77	2.39	2.6	1.9	2.01	2.34	3.51		0.995595	0.970833	1.26484	1.08787	1.05789	1.5		-0.0205511	0.00363428	-0.0361328	-0.0224685	-0.00922104	0.0659028	-0.0282721	0.00182094	-0.0978234	-0.0073611	0.0383964	-0.0733809		Membrane insertion protein, OxaA/YidC with tetratricopeptide repeat domain-containing protein (AT1G65080)
236	3	2745754	AT1G18265						2.37	1.62	2.64	2.07	1.79	2.57	2.27	2.68	2.03	2.18	2.19	1.97	2.06	3.25		0.784091	1.43575	1.18062	1.07389	0.899543	1.57767		0.0468556	-0.121895	-0.0187225	-0.058778	0.0351848	0.0533864	-0.165233	-0.0672523	-0.0343042	-0.0608811	-0.0362919	-0.0802821		zein-binding protein (Protein of unknown function, DUF593) (AT1G18265)
237	3	837255	AT1G07430						1.08	1.17	1.05	1.35	1.67	2.11	2.49	2.66	5	4.34	2.74	1.72	6.44	9.98		1.28571	1.26347	1.06827	0.868	0.627737	1.54969		-0.0122345	0.189293	0.362776	0.09691	0.290859	0.391458	0.0347621	0.665546	0.404327	0.775462	0.604066	0.202105		highly ABA-induced PP2C protein 2 (HAI2)
238	3	834408	AT5G43860						1.55	1.87	2.3	2.41	3.04	3.22	6.4	7.33	1.83	2.01	1.83	1.56	3.09	4.9		1.04783	1.05921	1.14531	1.09836	0.852459	1.58576		0.171396	0.292542	0.615848	0.191685	0.317524	0.674772	0.0815099	0.0721194	0.0721194	0.299627	0.112864	0.0027929		chlorophyllase 2 (CLH2)
239	3	842355	AT1G60610						3.22	2.58	2.56	3.19	2.63	3.14	2.74	2.97	2.09	2.29	1.81	2.74	3.02	3.25		1.24609	1.19392	1.08394	1.09569	1.51381	1.07616		-0.0996159	-0.0879001	-0.0701053	-0.00406519	-0.0109262	-0.0350994	-0.0962362	-0.18771	-0.250177	-0.0278489	-0.14802	-0.0701053		SBP (S-ribonuclease binding protein) family protein (AT1G60610)
240	3	839038	AT1G24240						4.71	4.87	4.68	5.04	4.66	5.29	5.44	6.59	4.13	4.79	2.85	4.86	4.97	6.72		1.07692	1.13519	1.2114	1.15981	1.70526	1.35211		-0.00277505	-0.00463499	0.062578	0.0294096	0.0504348	0.145865	0.0145081	-0.0570709	-0.218176	0.0233355	0.00731461	0.0136154		Ribosomal protein L19 family protein (AT1G24240)
241	3	28719312	AT3G24463						3.52	4.36	2.96	2.7	2.18	1.78	0.93	0.99	3.32	3.28	2.39	4.56	4.81	7.17		0.912162	0.816514	1.06452	0.987952	1.90795	1.49064		-0.075251	-0.208086	-0.57806	-0.115179	-0.296123	-0.550907	0.0929438	-0.0254046	-0.168145	0.135602	-0.0306688	0.112422		nuclear transport factor 2 family protein
242	3	834805	AT5G47550						16.82	17.91	18.07	18.34	15	20.84	17.51	19.26	16.02	16.43	12.06	17.18	17.77	27.12		1.01494	1.38933	1.09994	1.02559	1.42454	1.52617		0.0311322	-0.0497347	0.0174602	0.0375733	0.0930717	0.0588303	0.0272696	-0.0211635	-0.144479	0.0238614	-0.0101884	0.00919717		Cystatin/monellin superfamily protein (AT5G47550)
243	3	836349	AT5G62280						1.85	1.78	1.95	2.08	2.07	2.39	4.65	4.3	0.61	0.56	1.19	1.71	2.14	3.38		1.06667	1.15459	0.924731	0.918033	1.43697	1.57944		0.0228629	0.0487986	0.400281	0.0508916	0.111226	0.366297	-0.0167517	-0.481842	-0.191625	0.063242	-0.518984	-0.0341756		DUF1442 family protein (DUF1442) (AT5G62280)
244	3	838022	AT1G14600						4.32	3.21	3.24	4.22	3.03	3.69	2.8	2.68	1.72	2.09	1.94	2.34	3.05	4.63		1.30247	1.21782	0.957143	1.21512	1.20619	1.51803		-0.124939	-0.154041	-0.188326	-0.0101713	-0.0684574	-0.207349	-0.128979	-0.399955	-0.347682	-0.151184	-0.315337	-0.266268		Homeodomain-like superfamily protein (AT1G14600)
245	3	843098	AT1G67730						39.23	41.87	34.7	32.59	28.57	29.74	28.12	24.83	32.88	32.26	38.66	41.04	32.42	54.36		0.939193	1.04095	0.883001	0.981144	1.06156	1.67674		-0.0532888	-0.137708	-0.144603	-0.0805339	-0.120277	-0.198642	0.0282847	-0.0766865	-0.00635646	-0.0828053	-0.0849539	0.019589		beta-ketoacyl reductase 1 (KCR1)
246	3	830088	AT4G39330						292.25	297.95	241.54	242.13	190.01	229.15	198.78	206.25	225.1	235.93	293.88	306.82	245.52	405.01		1.00244	1.20599	1.03758	1.04811	1.04403	1.6496		-0.0827655	-0.186978	-0.167382	-0.0817059	-0.105635	-0.151361	0.00838887	-0.113379	0.00241551	-0.0756676	-0.0929714	0.0211291		cinnamyl alcohol dehydrogenase 9 (CAD9)
247	3	823702	AT3G45600						54.55	55.16	57.48	54.47	51.78	59.79	84.21	81.97	46.63	44.36	49.98	46.11	48	73.1		0.947634	1.15469	0.9734	0.951319	0.922569	1.52292		0.022722	-0.0226327	0.188569	-0.00063738	0.0398338	0.17686	0.0048295	-0.0681293	-0.0379985	-0.0555535	-0.0898032	-0.0729996		tetraspanin3 (TET3)
248	3	836554	AT5G64330						15.94	19.36	13.87	16.71	13.95	18.78	24.41	24.09	15.46	14.31	15.07	15.85	14.74	24.44		1.20476	1.34624	0.986891	0.925614	1.05176	1.65807		-0.0604119	-0.0579141	0.185079	0.0204881	0.0712073	0.179348	0.084417	-0.0132788	-0.0243751	-0.0339908	-0.0468487	-0.00245905		Phototropic-responsive NPH3 family protein (NPH3)
249	3	844282	AT1G79440						9.35	8.84	7.51	7.91	9.47	9.04	18.43	20.28	7.49	7.86	8.79	8.64	8.52	12.94		1.05326	0.954593	1.10038	1.0494	0.982935	1.51878		-0.0951717	0.00553837	0.294714	-0.0726351	-0.0146432	0.336256	-0.0243593	-0.0963298	-0.0268227	-0.040372	-0.0753891	-0.0342979		aldehyde dehydrogenase 5F1 (ALDH5F1)
250	3	818579	AT2G39920						1.82	2.27	3.84	4.29	8.46	9.36	26.65	25.83	1.59	1.79	1.83	1.45	2.02	3.88		1.11719	1.10638	0.969231	1.12579	0.79235	1.92079		0.32426	0.667299	1.16563	0.372386	0.711204	1.15205	0.0959545	-0.0586743	0.0023797	0.04528	-0.00721836	-0.0987034		HAD superfamily, subfamily IIIB acid phosphatase (AT2G39920)
251	3	834502	AT5G44730						3.93	4	4.29	4	4.88	6.16	6.85	7.59	3.55	3.76	3.74	3.61	4.14	6.27		0.932401	1.2623	1.10803	1.05915	0.965241	1.51449		0.0380647	0.0940273	0.241298	0.00766744	0.195188	0.285849	0.00766744	-0.0441642	-0.0215209	0.0226078	-0.0192047	-0.0368853		Haloacid dehalogenase-like hydrolase (HAD) superfamily protein (AT5G44730)
252	3	824935	AT3G57660						6.03	6.06	3.9	4.53	6.3	4.36	4.76	3.9	5.3	4.62	6.59	4.07	7.46	8.39		1.16154	0.692063	0.819328	0.871698	0.617602	1.12466		-0.189253	0.0190232	-0.10271	-0.124219	-0.140831	-0.189253	0.00215531	-0.0560414	0.0385681	0.0924215	-0.115675	-0.170723		nuclear RNA polymerase A1 (NRPA1)
253	3	835081	AT5G50160						6.1	6.8	4.08	5.66	7.11	5.9	8.52	7.23	4.26	3.8	5.95	3.78	9.41	9.68		1.38725	0.829817	0.848592	0.892019	0.635294	1.02869		-0.17467	0.0665398	0.14511	-0.0325134	-0.0144778	0.0738085	0.0471791	-0.15592	-0.0108129	0.18826	-0.205546	-0.207838		ferric reduction oxidase 8 (FRO8)
254	3	825136	AT3G59670						6.76	6.06	4.39	5.17	5.97	4.46	5.05	5.03	5.04	2.98	6.08	4.32	10.65	10.25		1.17768	0.747069	0.99604	0.59127	0.710526	0.962441		-0.187482	-0.0539724	-0.126655	-0.116456	-0.180612	-0.128379	-0.0474741	-0.127516	-0.0460431	0.197403	-0.35573	-0.194463		elongation factor (AT3G59670)
255	3	834197	AT5G41920						5.8	5.19	3.88	4.91	4.27	5.02	5.56	5.05	4.3	2.65	4.41	4.56	6.62	6.44		1.26546	1.17564	0.908273	0.616279	1.03401	0.97281		-0.174596	-0.133	-0.0183532	-0.0723465	-0.0627243	-0.0601366	-0.0482606	-0.12996	-0.118989	0.05743	-0.340182	-0.104463		GRAS family transcription factor (AT5G41920)
256	3	831763	AT5G03670						4.86	5.12	3.74	4.2	4.11	5.12	3.38	4.55	3.07	1.81	3.5	3.58	6.53	5.83		1.12299	1.24574	1.34615	0.589577	1.02286	0.892802		-0.113765	-0.0727944	-0.15772	-0.063387	0.0226337	-0.0286249	0.0226337	-0.199498	-0.142568	0.128277	-0.428958	-0.132753		histone-lysine N-methyltransferase SETD1B-like protein (TRM28)
257	3	832185	AT5G20630						104.14	103.44	92.66	88.97	103.68	95.51	131.5	133.69	107.05	67.81	84.61	97.66	149.48	164.43		0.960177	0.9212	1.01665	0.633442	1.15424	1.10001		-0.0507253	-0.00192258	0.101308	-0.068374	-0.0375687	0.108481	-0.00292906	0.0119691	-0.0901959	0.156966	-0.186324	-0.0279009		germin 3 (GER3)
258	3	828645	AT4G25420						6.53	9.48	6.02	7.42	6.13	6.86	5.36	6.11	1.44	1.21	5.43	10.89	17.75	19.18		1.23256	1.11909	1.13993	0.840278	2.00552	1.08056		-0.0353167	-0.0274527	-0.0857484	0.0554907	0.0214109	-0.028872	0.161895	-0.656551	-0.0801134	0.434285	-0.732128	0.222115		2-oxoglutarate (2OG) and Fe (II)-dependent oxygenase superfamily protein (GA20OX1)
259	3	818820	AT2G42200						4.61	3.97	3.86	5.02	4.88	5.58	8.91	11.52	3.12	2.05	4.33	4.99	8.1	9.55		1.30052	1.14344	1.29293	0.657051	1.15242	1.17901		-0.0771136	0.0247189	0.286177	0.0370028	0.0829333	0.397752	-0.0649104	-0.169546	-0.027213	0.244784	-0.351947	0.0343996		squamosa promoter binding protein-like 9 (SPL9)
260	3	818604	AT2G40130						2.64	2.55	2.61	3.25	5.83	6.06	15.44	14.27	2.94	2.66	5.82	3.96	5.86	8.85		1.24521	1.03945	0.924223	0.904762	0.680412	1.51024		-0.00496342	0.344065	0.767043	0.0902794	0.360869	0.73282	-0.0150637	0.0467434	0.343319	0.346294	0.00327771	0.176091		Double Clp-N motif-containing P-loop nucleoside triphosphate hydrolases superfamily protein (AT2G40130)
261	3	841807	AT1G53700						2.51	2.26	1.6	1.87	1.46	1.7	1.57	1.53	2.4	2.19	3.44	2.32	2.59	4.27		1.16875	1.16438	0.974522	0.9125	0.674419	1.64865		-0.195554	-0.235321	-0.203774	-0.127832	-0.169225	-0.214982	-0.0455653	-0.0194625	0.136885	0.013626	-0.0592296	-0.0341857		WAG 1 (WAG1)
262	3	821470	AT3G19360						3.95	3.1	2.98	2.92	3.34	4.08	3.79	3.63	3.55	2.25	4.42	3.44	5.51	5.38		0.979866	1.22156	0.957784	0.633803	0.778281	0.976407		-0.122381	-0.0728506	-0.0179579	-0.131214	0.0140631	-0.0366905	-0.105235	-0.0463687	0.0488252	0.144555	-0.244415	-0.0600387		Zinc finger (CCCH-type) family protein (AT3G19360)
[truncated: 638 more rows]

## Sheet: Suppl. Tab S7
Bittner et al.: Cold-priming causes dampening of oxylipin biosynthesis and signalling during the early cold- and light-triggering response of Arabidopsis thaliana
[truncated: 39 more rows]

[truncated: 1 more sheets: Suppl. Tab S8]
